# Supplementary material for: Precision medicine for mood disorders: objective assessment, risk prediction, pharmacogenomics, and repurposed drugs
Source: Mol Psychiatry. 2021 Apr 8;26(7):2776–804. doi: 10.1038/s41380-021-01061-w (PMC8505261; doi:10.1038/s41380-021-01061-w)
Supplement: Supplementary file 2 — Supplementary Information- Pathways, Predictions, and Reproducibility [file 41380_2021_1061_MOESM2_ESM.xlsx]

## Sheet: Top Candidates after Steps1-3 
Probeset	GeneCards Symbol	all.Gene Title	Gene Title	Discovery AP raw scores	AP Percentile Increased	AP Score	AP Change	Discovery DE raw scores	DE Percentile Increased	DE Score	DE change	Discovery Score	Prioritization( External CFG) Score	Discovery+ Prioritization Score (CFE2)	Validation P-value		Validation Score	Discovery + Prioritization +Validation Score (CFE3)
227861_at	TMEM161B	Transmembrane Protein 161B	transmembrane protein 161B	27	62.069	4	I	7.5	18.2927			4	10	14	0.007108	Nominal	4	18
200681_at	GLO1	Glyoxalase I	glyoxalase I	0.5	1.14943			17	41.4634	2	I	2	11.5	13.5	0.02112	Nominal	4	17.5
209440_at	PRPS1	Phosphoribosyl Pyrophosphate Synthetase 1	phosphoribosyl pyrophosphate synthetase 1	0	0			23.5	57.3171	4	I	4	9	13	0.001234	Nominal	4	17
208447_s_at	PRPS1	Phosphoribosyl Pyrophosphate Synthetase 1	phosphoribosyl pyrophosphate synthetase 1	0.5	1.14943			25.5	62.1951	4	I	4	9	13	0.002208	Nominal	4	17
204790_at	SMAD7	SMAD Family Member 7	SMAD family member 7	23.5	54.023	4	I	17.5	42.6829	2	I	4	9	13	0.04572	Nominal	4	17
206385_s_at	ANK3	Ankyrin 3	ankyrin 3, node of Ranvier (ankyrin G)	3	6.89655			23.5	57.3171	4	I	4	11	15	0.07598	Stepwise	2	17
207563_s_at	OGT	O-Linked N-Acetylglucosamine (GlcNAc) Transferase	O-linked N-acetylglucosamine (GlcNAc) transferase	0	0			22.5	54.878	4	I	4	11	15	0.3099	Stepwise	2	17
213856_at	CD47	CD47 Molecule	CD47 molecule	29	66.6667	4	I	8	19.5122			4	8	12	0.01881	Nominal	4	16
203159_at	GLS	Glutaminase	glutaminase	0	0			22	53.6585	4	I	4	8	12	0.01899	Nominal	4	16
226529_at	TMEM106B	Transmembrane Protein 106B	transmembrane protein 106B	0	0			17.5	42.6829	2	I	2	10	12	0.01901	Nominal	4	16
212039_x_at	RPL3	Ribosomal Protein L3	ribosomal protein L3	0	0			20.5	50	4	I	4	8	12	0.03323	Nominal	4	16
218689_at	FANCF	Fanconi Anemia Complementation Group F	Fanconi anemia complementation group F	13	29.8851			22.5	54.878	4	I	4	8	12	0.03463	Nominal	4	16
212454_x_at	HNRNPDL	Heterogeneous Nuclear Ribonucleoprotein D Like	heterogeneous nuclear ribonucleoprotein D like	0	0			14.5	35.3659	2	I	2	10	12	0.03573	Nominal	4	16
219279_at	DOCK10	Dedicator Of Cytokinesis 10	dedicator of cytokinesis 10	1	2.29885			17	41.4634	2	I	2	10	12	0.04945	Nominal	4	16
209563_x_at	CALM1	Calmodulin 1	calmodulin 1 (phosphorylase kinase, delta) /// calmodulin 2 (phosphorylase kinase, delta)	0	0			23.5	57.3171	4	I	4	10	14	0.339	Stepwise	2	16
208230_s_at	NRG1	Neuregulin 1	neuregulin 1	-1.5	3.37079			-15.5	33.6957	2	D	2	10	12	0.002799	Nominal	4	16
210924_at	OLFM1	Olfactomedin 1	olfactomedin 1	0	0			-15.5	33.6957	2	D	2	10	12	0.0475	Nominal	4	16
242009_at	SLC6A4	Solute Carrier Family 6 Member 4	solute carrier family 6 (neurotransmitter transporter), member 4	0	0			-29.5	64.1304	4	D	4	10	14	0.05279	Stepwise	2	16
223498_at	SPECC1	Sperm Antigen With Calponin Homology And Coiled-Coil Domains 1	sperm antigen with calponin homology and coiled-coil domains 1	3.5	8.04598			-36.5	79.3478	4	D	4	10	14	0.1817	Stepwise	2	16
224818_at	SORT1	Sortilin 1	sortilin 1	-19.5	43.8202	2	D	-24.5	53.2609	4	D	4	10	14	0.2351	Stepwise	2	16
1553859_at	TPH1	Tryptophan Hydroxylase 1	tryptophan hydroxylase 1	-23.5	52.809	4	D	-8.5	18.4783			4	10	14	0.2737	Stepwise	2	16
242336_at	GSK3B	Glycogen Synthase Kinase 3 Beta	glycogen synthase kinase 3 beta	-26.5	59.5506	4	D	-12.5	27.1739			4	10	14	0.3283	Stepwise	2	16
208232_x_at	NRG1	Neuregulin 1	neuregulin 1	-27	60.6742	4	D	-6	13.0435			4	10	14	0.3782	Stepwise	2	16
201668_x_at	MARCKS	Myristoylated Alanine Rich Protein Kinase C Substrate	myristoylated alanine-rich protein kinase C substrate	5.5	12.6437			-24.5	53.2609	4	D	4	10	14	0.7333	Stepwise	2	16
201670_s_at	MARCKS	Myristoylated Alanine Rich Protein Kinase C Substrate	myristoylated alanine-rich protein kinase C substrate	-3	6.74157			-25.5	55.4348	4	D	4	10	14	0.764	Stepwise	2	16
241492_at	NR3C1	Nuclear Receptor Subfamily 3 Group C Member 1	---	-9.5	21.3483			-38.5	83.6957	6	D	6	10	16			0	16
A panel of all these biomarkers is called BioM26 in predictions

## Sheet: KEGG pathways
Sublist	Category	Term	Count	%	P-Value	Benjamini
	KEGG_PATHWAY	Neurotrophin signaling pathway	3	13	0.031	0.93

## Sheet: DAVID GO Pathways
Sublist	Category	Term	Count	%	P-Value	Benjamini
	GOTERM_BP_FAT	regulation of cell differentiation	9	39.1	0.00052	0.57
	GOTERM_BP_FAT	rhythmic process	5	21.7	0.00068	0.42
	GOTERM_BP_FAT	regulation of peptidyl-threonine phosphorylation	3	13	0.0011	0.46
	GOTERM_BP_FAT	mesenchymal cell development	4	17.4	0.0013	0.41
	GOTERM_BP_FAT	circadian rhythm	4	17.4	0.0014	0.37
	GOTERM_BP_FAT	positive regulation of cell adhesion	5	21.7	0.0015	0.33
	GOTERM_BP_FAT	mesenchymal cell differentiation	4	17.4	0.0016	0.31
	GOTERM_BP_FAT	cell morphogenesis involved in differentiation	6	26.1	0.0026	0.41
	GOTERM_BP_FAT	mesenchyme development	4	17.4	0.0035	0.46
	GOTERM_BP_FAT	positive regulation of cellular component organization	7	30.4	0.0035	0.43
	GOTERM_BP_FAT	cell morphogenesis involved in neuron differentiation	5	21.7	0.0037	0.42
	GOTERM_BP_FAT	regulation of system process	5	21.7	0.0039	0.41
	GOTERM_BP_FAT	positive regulation of cell differentiation	6	26.1	0.0042	0.4
	GOTERM_BP_FAT	regulation of cell development	6	26.1	0.0044	0.4
	GOTERM_BP_FAT	positive regulation of gene expression	8	34.8	0.0048	0.4
	GOTERM_BP_FAT	peptidyl-threonine phosphorylation	3	13	0.0049	0.39
	GOTERM_BP_FAT	neuron projection morphogenesis	5	21.7	0.0051	0.39
	GOTERM_BP_FAT	peptidyl-threonine modification	3	13	0.0054	0.39
	GOTERM_BP_FAT	regulation of neuron differentiation	5	21.7	0.0057	0.39
	GOTERM_BP_FAT	regulation of axon extension	3	13	0.0062	0.4
	GOTERM_BP_FAT	regulation of developmental growth	4	17.4	0.0071	0.42
	GOTERM_BP_FAT	negative regulation of cell development	4	17.4	0.0073	0.42
	GOTERM_BP_FAT	regulation of extent of cell growth	3	13	0.0082	0.44
	GOTERM_BP_FAT	epithelial to mesenchymal transition	3	13	0.0082	0.44
	GOTERM_BP_FAT	negative regulation of cell differentiation	5	21.7	0.0091	0.46
	GOTERM_BP_FAT	regulation of cell adhesion	5	21.7	0.0093	0.45
	GOTERM_BP_FAT	regulation of cell morphogenesis involved in differentiation	4	17.4	0.0097	0.45
	GOTERM_BP_FAT	regulation of neurogenesis	5	21.7	0.011	0.49
	GOTERM_BP_FAT	cellular localization	9	39.1	0.013	0.52
	GOTERM_BP_FAT	regulation of neuron projection development	4	17.4	0.016	0.6
	GOTERM_BP_FAT	axonogenesis	4	17.4	0.016	0.6
	GOTERM_BP_FAT	regulation of nervous system development	5	21.7	0.017	0.6
	GOTERM_BP_FAT	regulation of cell communication by electrical coupling	2	8.7	0.017	0.59
	GOTERM_BP_FAT	nervous system development	8	34.8	0.018	0.6
	GOTERM_BP_FAT	negative regulation of peptidyl-threonine phosphorylation	2	8.7	0.018	0.6
	GOTERM_BP_FAT	cell projection morphogenesis	5	21.7	0.019	0.6
	GOTERM_BP_FAT	positive regulation of cell morphogenesis involved in differentiation	3	13	0.02	0.6
	GOTERM_BP_FAT	neuron differentiation	6	26.1	0.02	0.59
	GOTERM_BP_FAT	axon development	4	17.4	0.02	0.59
	GOTERM_BP_FAT	regulation of axonogenesis	3	13	0.02	0.58
	GOTERM_BP_FAT	cell morphogenesis	6	26.1	0.021	0.58
	GOTERM_BP_FAT	negative regulation of transport	4	17.4	0.021	0.57
	GOTERM_BP_FAT	cell part morphogenesis	5	21.7	0.021	0.56
	GOTERM_BP_FAT	neuron projection development	5	21.7	0.021	0.56
	GOTERM_BP_FAT	regulation of multicellular organismal development	7	30.4	0.021	0.56
	GOTERM_BP_FAT	regulation of cell size	3	13	0.022	0.56
	GOTERM_BP_FAT	positive regulation of macromolecule metabolic process	9	39.1	0.025	0.6
	GOTERM_BP_FAT	cardiac muscle tissue development	3	13	0.025	0.59
	GOTERM_BP_FAT	positive regulation of cell development	4	17.4	0.025	0.59
	GOTERM_BP_FAT	positive regulation of cardiac muscle cell differentiation	2	8.7	0.025	0.58
	GOTERM_BP_FAT	regulation of anatomical structure size	4	17.4	0.025	0.57
	GOTERM_BP_FAT	regulation of cellular component organization	8	34.8	0.026	0.58
	GOTERM_BP_FAT	cellular component morphogenesis	6	26.1	0.026	0.58
	GOTERM_BP_FAT	fat cell differentiation	3	13	0.028	0.59
	GOTERM_BP_FAT	regulation of muscle system process	3	13	0.028	0.58
	GOTERM_BP_FAT	regulation of ion homeostasis	3	13	0.028	0.58
	GOTERM_BP_FAT	regulation of catabolic process	4	17.4	0.028	0.58
	GOTERM_BP_FAT	heart development	4	17.4	0.029	0.57
	GOTERM_BP_FAT	generation of neurons	6	26.1	0.029	0.57
	GOTERM_BP_FAT	positive regulation of transport	5	21.7	0.031	0.58
	GOTERM_BP_FAT	positive regulation of cardiocyte differentiation	2	8.7	0.033	0.6
	GOTERM_BP_FAT	regulation of cardiac muscle cell differentiation	2	8.7	0.034	0.61
	GOTERM_BP_FAT	cell communication by electrical coupling	2	8.7	0.035	0.62
	GOTERM_BP_FAT	positive regulation of peptidyl-threonine phosphorylation	2	8.7	0.035	0.62
	GOTERM_BP_FAT	extrinsic apoptotic signaling pathway	3	13	0.035	0.61
	GOTERM_BP_FAT	positive regulation of metabolic process	9	39.1	0.035	0.61
	GOTERM_BP_FAT	neuron development	5	21.7	0.036	0.6
	GOTERM_BP_FAT	positive regulation of neuron projection development	3	13	0.036	0.61
	GOTERM_BP_FAT	heart morphogenesis	3	13	0.037	0.6
	GOTERM_BP_FAT	neurogenesis	6	26.1	0.037	0.6
	GOTERM_BP_FAT	regulation of cell morphogenesis	4	17.4	0.038	0.6
	GOTERM_BP_FAT	cell development	7	30.4	0.038	0.6
	GOTERM_BP_FAT	regulation of cell projection organization	4	17.4	0.038	0.6
	GOTERM_BP_FAT	organ morphogenesis	5	21.7	0.039	0.6
	GOTERM_BP_FAT	regulation of gene expression	11	47.8	0.039	0.59
	GOTERM_BP_FAT	developmental growth	4	17.4	0.04	0.6
	GOTERM_BP_FAT	negative regulation of neurogenesis	3	13	0.041	0.6
	GOTERM_BP_FAT	establishment of localization in cell	7	30.4	0.041	0.6
	GOTERM_BP_FAT	muscle structure development	4	17.4	0.041	0.6
	GOTERM_BP_FAT	negative regulation of multicellular organismal process	5	21.7	0.042	0.6
	GOTERM_BP_FAT	system process	7	30.4	0.042	0.59
	GOTERM_BP_FAT	positive regulation of cell-cell adhesion	3	13	0.042	0.59
	GOTERM_BP_FAT	striated muscle cell differentiation	3	13	0.043	0.59
	GOTERM_BP_FAT	heterocycle biosynthetic process	11	47.8	0.043	0.59
	GOTERM_BP_FAT	aromatic compound biosynthetic process	11	47.8	0.044	0.59
	GOTERM_BP_FAT	negative regulation of cation channel activity	2	8.7	0.044	0.59
	GOTERM_BP_FAT	positive regulation of intracellular protein transport	3	13	0.044	0.59
	GOTERM_BP_FAT	positive regulation of transcription from RNA polymerase II promoter	5	21.7	0.045	0.59
	GOTERM_BP_FAT	locomotion	6	26.1	0.046	0.59
	GOTERM_BP_FAT	regulation of cardiocyte differentiation	2	8.7	0.047	0.59
	GOTERM_BP_FAT	negative regulation of nervous system development	3	13	0.047	0.59
	GOTERM_BP_FAT	response to endogenous stimulus	6	26.1	0.048	0.59
	GOTERM_BP_FAT	cellular response to chemical stimulus	8	34.8	0.049	0.59
	GOTERM_BP_FAT	positive regulation of axon extension	2	8.7	0.049	0.59
	GOTERM_BP_FAT	positive regulation of cation channel activity	2	8.7	0.049	0.59
	GOTERM_BP_FAT	cellular carbohydrate metabolic process	3	13	0.049	0.59
	GOTERM_BP_FAT	positive regulation of GTPase activity	4	17.4	0.049	0.59
	GOTERM_BP_FAT	positive regulation of cardiac muscle tissue development	2	8.7	0.052	0.6
	GOTERM_BP_FAT	positive regulation of calcium-mediated signaling	2	8.7	0.052	0.6
	GOTERM_BP_FAT	positive regulation of developmental process	5	21.7	0.052	0.6
	GOTERM_BP_FAT	regulation of membrane depolarization	2	8.7	0.053	0.6
	GOTERM_BP_FAT	regulation of growth	4	17.4	0.053	0.6
	GOTERM_BP_FAT	negative regulation of molecular function	5	21.7	0.053	0.6
	GOTERM_BP_FAT	positive regulation of intracellular transport	3	13	0.055	0.61
	GOTERM_BP_FAT	regulation of protein targeting	3	13	0.059	0.63
	GOTERM_BP_FAT	regulation of binding	3	13	0.059	0.63
	GOTERM_BP_FAT	cellular response to organic substance	7	30.4	0.059	0.63
	GOTERM_BP_FAT	brain development	4	17.4	0.06	0.63
	GOTERM_BP_FAT	positive regulation of protein modification process	5	21.7	0.06	0.62
	GOTERM_BP_FAT	ventricular cardiac muscle tissue morphogenesis	2	8.7	0.06	0.62
	GOTERM_BP_FAT	positive regulation of cell projection organization	3	13	0.06	0.62
	GOTERM_BP_FAT	regulation of GTPase activity	4	17.4	0.061	0.62
	GOTERM_BP_FAT	positive regulation of nucleobase-containing compound metabolic process	6	26.1	0.061	0.62
	GOTERM_BP_FAT	positive regulation of neuron differentiation	3	13	0.063	0.62
	GOTERM_BP_FAT	protein targeting	4	17.4	0.063	0.62
	GOTERM_BP_FAT	response to organic substance	8	34.8	0.065	0.63
	GOTERM_BP_FAT	negative regulation of cell communication	5	21.7	0.066	0.64
	GOTERM_BP_FAT	ventricular cardiac muscle tissue development	2	8.7	0.067	0.63
	GOTERM_BP_FAT	cellular response to endogenous stimulus	5	21.7	0.067	0.63
	GOTERM_BP_FAT	peptidyl-amino acid modification	5	21.7	0.067	0.63
	GOTERM_BP_FAT	negative regulation of signaling	5	21.7	0.067	0.63
	GOTERM_BP_FAT	head development	4	17.4	0.067	0.63
	GOTERM_BP_FAT	macromolecule catabolic process	5	21.7	0.07	0.64
	GOTERM_BP_FAT	regulation of molecular function	8	34.8	0.07	0.63
	GOTERM_BP_FAT	positive regulation of cellular biosynthetic process	6	26.1	0.071	0.64
	GOTERM_BP_FAT	negative regulation of ion transmembrane transporter activity	2	8.7	0.071	0.64
	GOTERM_BP_FAT	negative regulation of developmental process	4	17.4	0.072	0.64
	GOTERM_BP_FAT	positive regulation of striated muscle cell differentiation	2	8.7	0.073	0.64
	GOTERM_BP_FAT	regulation of protein transport	4	17.4	0.073	0.64
	GOTERM_BP_FAT	apoptotic process	6	26.1	0.073	0.64
	GOTERM_BP_FAT	positive regulation of biosynthetic process	6	26.1	0.075	0.64
	GOTERM_BP_FAT	positive regulation of nitrogen compound metabolic process	6	26.1	0.076	0.64
	GOTERM_BP_FAT	striated muscle tissue development	3	13	0.077	0.65
	GOTERM_BP_FAT	negative regulation of cation transmembrane transport	2	8.7	0.078	0.65
	GOTERM_BP_FAT	regulation of cellular component size	3	13	0.079	0.65
	GOTERM_BP_FAT	cardiac muscle tissue morphogenesis	2	8.7	0.079	0.65
	GOTERM_BP_FAT	regulation of cardiac muscle tissue development	2	8.7	0.079	0.65
	GOTERM_BP_FAT	regulation of catalytic activity	7	30.4	0.08	0.65
	GOTERM_BP_FAT	multi-organism behavior	2	8.7	0.08	0.65
	GOTERM_BP_FAT	positive regulation of proteolysis	3	13	0.08	0.64
	GOTERM_BP_FAT	movement of cell or subcellular component	6	26.1	0.081	0.64
	GOTERM_BP_FAT	regulation of transport	6	26.1	0.081	0.64
	GOTERM_BP_FAT	carbohydrate metabolic process	4	17.4	0.081	0.64
	GOTERM_BP_FAT	negative regulation of transporter activity	2	8.7	0.081	0.64
	GOTERM_BP_FAT	forebrain development	3	13	0.081	0.64
	GOTERM_BP_FAT	muscle cell differentiation	3	13	0.082	0.63
	GOTERM_BP_FAT	positive regulation of cellular protein localization	3	13	0.082	0.63
	GOTERM_BP_FAT	muscle organ development	3	13	0.083	0.64
	GOTERM_BP_FAT	response to organonitrogen compound	4	17.4	0.084	0.63
	GOTERM_BP_FAT	positive regulation of striated muscle tissue development	2	8.7	0.084	0.63
	GOTERM_BP_FAT	positive regulation of muscle organ development	2	8.7	0.084	0.63
	GOTERM_BP_FAT	positive regulation of dendrite development	2	8.7	0.084	0.63
	GOTERM_BP_FAT	muscle tissue development	3	13	0.084	0.63
	GOTERM_BP_FAT	positive regulation of muscle tissue development	2	8.7	0.085	0.63
	GOTERM_BP_FAT	regulation of protein catabolic process	3	13	0.085	0.63
	GOTERM_BP_FAT	regulation of intracellular protein transport	3	13	0.086	0.63
	GOTERM_BP_FAT	regulation of transcription from RNA polymerase II promoter	6	26.1	0.087	0.63
	GOTERM_BP_FAT	positive regulation of axonogenesis	2	8.7	0.087	0.63
	GOTERM_BP_FAT	positive regulation of ion transmembrane transporter activity	2	8.7	0.087	0.63
	GOTERM_BP_FAT	positive regulation of molecular function	6	26.1	0.088	0.63
	GOTERM_BP_FAT	cell projection organization	5	21.7	0.088	0.63
	GOTERM_BP_FAT	regulation of cell communication	8	34.8	0.088	0.63
	GOTERM_BP_FAT	generation of precursor metabolites and energy	3	13	0.089	0.63
	GOTERM_BP_FAT	cellular response to retinoic acid	2	8.7	0.089	0.63
	GOTERM_BP_FAT	regulation of epithelial to mesenchymal transition	2	8.7	0.089	0.63
	GOTERM_BP_FAT	programmed cell death	6	26.1	0.09	0.63
	GOTERM_BP_FAT	cardiac ventricle morphogenesis	2	8.7	0.091	0.63
	GOTERM_BP_FAT	negative regulation of ion transmembrane transport	2	8.7	0.091	0.63
	GOTERM_BP_FAT	regulation of cell-cell adhesion	3	13	0.091	0.63
	GOTERM_BP_FAT	regulation of establishment of protein localization	4	17.4	0.091	0.63
	GOTERM_BP_FAT	positive regulation of neurogenesis	3	13	0.092	0.63
	GOTERM_BP_FAT	positive regulation of proteasomal ubiquitin-dependent protein catabolic process	2	8.7	0.092	0.63
	GOTERM_BP_FAT	muscle tissue morphogenesis	2	8.7	0.092	0.63
	GOTERM_BP_FAT	regulation of cardiac muscle contraction	2	8.7	0.093	0.63
	GOTERM_BP_FAT	localization of cell	5	21.7	0.094	0.63
	GOTERM_BP_FAT	cell motility	5	21.7	0.094	0.63
	GOTERM_BP_FAT	macromolecular complex subunit organization	7	30.4	0.094	0.63
	GOTERM_BP_FAT	signal transduction in absence of ligand	2	8.7	0.095	0.63
	GOTERM_BP_FAT	extrinsic apoptotic signaling pathway in absence of ligand	2	8.7	0.095	0.63
	GOTERM_BP_FAT	regulation of hydrolase activity	5	21.7	0.095	0.63
	GOTERM_BP_FAT	nucleobase-containing compound biosynthetic process	10	43.5	0.095	0.63
	GOTERM_BP_FAT	regulation of cellular localization	4	17.4	0.095	0.62
	GOTERM_BP_FAT	positive regulation of nucleic acid-templated transcription	5	21.7	0.097	0.63
	GOTERM_BP_FAT	positive regulation of transcription, DNA-templated	5	21.7	0.097	0.63
	GOTERM_BP_FAT	regulation of calcium-mediated signaling	2	8.7	0.098	0.63
	GOTERM_BP_FAT	negative regulation of transmembrane transport	2	8.7	0.098	0.63
	GOTERM_BP_FAT	positive regulation of transporter activity	2	8.7	0.098	0.63
	GOTERM_BP_FAT	lysosomal transport	2	8.7	0.098	0.63
	GOTERM_BP_FAT	regulation of cell growth	3	13	0.098	0.63
	GOTERM_BP_FAT	muscle system process	3	13	0.099	0.63
from your list are not in the output.

## Sheet: David Disease
Sublist	Category	Term	Count	%	P-Value	Benjamini
	GAD_DISEASE	Weight Gain	5	21.7	2.9e-05	0.018
	GAD_DISEASE	major depressive disorder	4	17.4	4e-05	0.012
	GAD_DISEASE	Schizophrenia	8	34.8	5.1e-05	0.011
	GAD_DISEASE	Depression	5	21.7	5.4e-05	0.0084
	GAD_DISEASE	psychosis	3	13	0.00016	0.02
	GAD_DISEASE	Bipolar Disorder	6	26.1	0.00018	0.019
	GAD_DISEASE	normal variation	5	21.7	0.00052	0.045
	GAD_DISEASE	alcohol consumption	4	17.4	0.00072	0.055
	GAD_DISEASE	Alzheimer's Disease	5	21.7	0.00098	0.066
	GAD_DISEASE	smoking behavior	3	13	0.0016	0.095
	GAD_DISEASE	mood disorders	3	13	0.0017	0.09
	GAD_DISEASE	Bulimia	4	17.4	0.0019	0.096
	GAD_DISEASE	panic disorder	3	13	0.0023	0.11
	GAD_DISEASE	depressed suicide; suicide due to depression	2	8.7	0.0028	0.12
	GAD_DISEASE	Alzheimer's disease; aggressive behavior	2	8.7	0.0028	0.12
	GAD_DISEASE	depressive disorder, major; bipolar disorder; affective psychoses	2	8.7	0.0028	0.12
	GAD_DISEASE	major and bipolar depressives	2	8.7	0.0042	0.16
	GAD_DISEASE	bipolar disorder suicide	2	8.7	0.0042	0.16
	GAD_DISEASE	Alzheimer's disease; psychoses	2	8.7	0.0042	0.16
	GAD_DISEASE	schizophrenia; bipolar disorder; affective disorder	2	8.7	0.0042	0.16
	GAD_DISEASE	borderline personality disorder	2	8.7	0.0042	0.16
	GAD_DISEASE	schizophrenia; bipolar disorder; psychoses	2	8.7	0.0042	0.16
	GAD_DISEASE	Major Psychoses	2	8.7	0.0055	0.2
	GAD_DISEASE	decision making	2	8.7	0.0055	0.2
	GAD_DISEASE	aggressive behavior	2	8.7	0.0055	0.2
	GAD_DISEASE	risk-taking behavior in a gambling task	2	8.7	0.0055	0.2
	GAD_DISEASE	musical aptitude	2	8.7	0.0069	0.23
	GAD_DISEASE	post-traumatic stress disorder	2	8.7	0.0069	0.23
	GAD_DISEASE	suicide | mood disorders	2	8.7	0.0069	0.23
	GAD_DISEASE	null	6	26.1	0.0075	0.23
	GAD_DISEASE	several psychiatric disorders	4	17.4	0.0077	0.22
	GAD_DISEASE	Breast Cancer	5	21.7	0.0082	0.23
	GAD_DISEASE	suicidal behavior	2	8.7	0.0083	0.22
	GAD_DISEASE	Substance Withdrawal Syndrome|Tobacco Use Disorder	2	8.7	0.0083	0.22
	GAD_DISEASE	premenstrual dysphoric disorder	2	8.7	0.0083	0.22
	GAD_DISEASE	self-harm behavior	2	8.7	0.0083	0.22
	GAD_DISEASE	BP-Major Depressive	2	8.7	0.0083	0.22
	GAD_DISEASE	Depressive Disorder, Major	3	13	0.0083	0.21
	GAD_DISEASE	smoking	3	13	0.0086	0.21
	GAD_DISEASE	nausea	2	8.7	0.0097	0.22
	GAD_DISEASE	eating disorders	2	8.7	0.0097	0.22
	GAD_DISEASE	depressive disorder, major; bipolar disorder	2	8.7	0.011	0.24
	GAD_DISEASE	bipolar disorder; depression	2	8.7	0.011	0.24
	GAD_DISEASE	antidepressant treatment	2	8.7	0.011	0.24
	GAD_DISEASE	autism	4	17.4	0.012	0.26
	GAD_DISEASE	anorexia nervosa; bulimia	2	8.7	0.012	0.25
	GAD_DISEASE	response to antidepressants	2	8.7	0.012	0.25
	GAD_DISEASE	Fatigue Syndrome, Chronic|fatigue syndrome; postviral	2	8.7	0.014	0.27
	GAD_DISEASE	Psychophysiologic Disorders	2	8.7	0.015	0.28
	GAD_DISEASE	frontotemporal lobar degeneration	2	8.7	0.015	0.28
	GAD_DISEASE	anxiety disorder	2	8.7	0.018	0.31
	GAD_DISEASE	personality disorders	2	8.7	0.018	0.31
	GAD_DISEASE	chronic fatigue syndrome	2	8.7	0.022	0.36
	GAD_DISEASE	mood disorder	2	8.7	0.025	0.39
	GAD_DISEASE	Hypercholesterolemia|LDLC levels	3	13	0.029	0.43
	GAD_DISEASE	Alcoholism	4	17.4	0.032	0.45
	GAD_DISEASE	breast cancer	4	17.4	0.033	0.45
	GAD_DISEASE	personality traits	2	8.7	0.035	0.47
	GAD_DISEASE	tardive dyskinesia	2	8.7	0.035	0.47
	GAD_DISEASE	Scoliosis	2	8.7	0.035	0.47
	GAD_DISEASE	Heroin Dependence	2	8.7	0.037	0.47
	GAD_DISEASE	migraine	2	8.7	0.038	0.47
	GAD_DISEASE	Obesity|POF - Premature ovarian failure|POLYCYSTIC OVARIAN SYNDROME|Polycystic Ovary Syndrome|Primary Ovarian Insufficiency|Puberty, Delayed|Puberty, Precocious|Thrombophilia|Tobacco Use Disorder	3	13	0.046	0.53
	GAD_DISEASE	migraine	2	8.7	0.051	0.56
	GAD_DISEASE	ADHD	2	8.7	0.054	0.57
	GAD_DISEASE	attention deficit hyperactivity disorder	2	8.7	0.055	0.57
	GAD_DISEASE	alcohol abuse	2	8.7	0.058	0.58
	GAD_DISEASE	suicide	2	8.7	0.065	0.61
	GAD_DISEASE	Type 2 Diabetes| edema | rosiglitazone	7	30.4	0.07	0.63
	GAD_DISEASE	personality	2	8.7	0.076	0.66
	GAD_DISEASE	attention deficit disorder conduct disorder oppositional defiant disorder	2	8.7	0.078	0.66
	GAD_DISEASE	dementia	2	8.7	0.087	0.69
	GAD_DISEASE	Psychiatric Disorders	2	8.7	0.098	0.73
from your list are not in the output.

## Sheet: Clock Genes
GeneCards Symbol	all.Gene Title	APscores	AP Percentile	AP Score	AP Change		DEscores	DE Percentile	DE Score	DE change	Clock Function	CircaDB	GENECARDS
GLO1	Glyoxalase I	0.5				200681_at	17	41.4634	2	I	Distant Output	GLO1
SLC6A4	Solute Carrier Family 6 Member 4	0				242009_at	-29.5	64.1304	4	D	Distant Output		SLC6A4
CALM1	Calmodulin 1	0				209563_x_at	23.5	57.3171	4	I	Distant Output	CALM1
GSK3B	Glycogen Synthase Kinase 3 Beta	-26.5	59.5506	4	D	242336_at	-12.5				Immediate Input	GSK3B	GSK3B
NR3C1	Nuclear Receptor Subfamily 3 Group C Member 1	-9.5				241492_at	-38.5	83.6957	6	D	Immediate Input	NR3C1	NR3C1
OGT	O-Linked N-Acetylglucosamine (GlcNAc) Transferase	0				207563_s_at	22.5	54.878	4	I	Immediate Input	OGT	OGT
SORT1	Sortilin 1	-19.5	43.8202	2	D	224818_at	-24.5	53.2609	4	D	Distant Output	SORT1
TPH1	Tryptophan Hydroxylase 1	-23.5	52.809	4	D	1553859_at	-8.5				Distant Output	TPH1	TPH1
8 out of 23 genes (26 probesets) that are top candidate biomarkers
0.35

## Sheet: Predictions -State Low Mood
Method	Gender	Dx	Predictor	Change	Events	Non.Events	Total.Events	AUC	AUC.p.value	R	R.p.value	t.test.p.value
Cross-sectional	All	All	HAMD	I	87	359	446	0.72846	1.84852e-11	-0.496764	1	2.7282e-11
Longitudinal	All	All	HAMD	I	46	208	254	0.680079	6.6412e-05	-0.440837	1	0.000202177
Longitudinal	All	All	NRG1MOOD208230_s_at	I	46	210	256	0.616253	0.00677519	-0.102746	0.949522	0.00716546
Cross-sectional	All	All	NRG1MOOD208230_s_at	I	87	359	446	0.560337	0.0403071	-0.0930484	0.975224	0.038197
Cross-sectional	All	All	NRG1MOOD208230_s_at	I	87	359	446	0.560337	0.0403071	-0.0930484	0.975224	0.038197
Cross-sectional	All	Females	HAMD	I	23	59	82	0.638541	0.026122	-0.17857	0.945767	0.0319129
Cross-sectional	All	Males	HAMD	I	64	300	364	0.753568	9.36886e-11	-0.560006	1	1.4497e-11
Longitudinal	All	Males	HAMD	I	37	172	209	0.697989	7.98086e-05	-0.495795	1	0.000211652
Longitudinal	All	Males	NRG1MOOD208230_s_at	I	37	174	211	0.616806	0.0128805	-0.108233	0.941494	0.0120025
Longitudinal	All	Males	NRG1MOOD208230_s_at	I	37	174	211	0.616806	0.0128805	-0.108233	0.941494	0.0120025
Cross-sectional	All	Males	NRG1MOOD208230_s_at	I	64	300	364	0.588646	0.012968	-0.118902	0.988358	0.0117913
Cross-sectional	All	Males	NRG1MOOD208230_s_at	I	64	300	364	0.588646	0.012968	-0.118902	0.988358	0.0117913
Longitudinal	F	BP	SMAD7MOOD204790_at	D	2	14	16	0.928571	0.0283691	0.386362	0.930323	0.0893932
Cross-sectional	F	BP	HAMD	I	8	22	30	0.741477	0.0228432	-0.284495	0.93621	0.0630813
Cross-sectional	F	BP	TMEM106BMOOD226529_at	D	8	22	30	0.710227	0.0413507	0.44169	0.992729	0.0186788
Cross-sectional	F	PTSD	NRG1MOOD208232_x_at	I	7	3	10	0.857143	0.0436876	-0.57542	0.959113	0.0055541
Cross-sectional	F	PTSD	GLSMOOD203159_at	D	7	3	10	0.857143	0.0436876	0.463739	0.91149	0.0390029
Cross-sectional	F	SZA	MARCKSMOOD201670_s_at	I	4	18	22	0.805556	0.0305505	-0.108975	0.685361	0.0186573
Cross-sectional	M	BP	HAMD	I	7	82	89	0.767422	0.00953404	-0.588494	1	0.00800313
Cross-sectional	M	MDD	HAMD	I	17	38	55	0.702012	0.00865199	-0.458132	0.999782	0.00702374
Longitudinal	M	MDD	NRG1MOOD208230_s_at	I	9	21	30	0.693122	0.0492821	-0.226912	0.886061	0.0790566
Cross-sectional	M	MOOD	NRG1MOOD208230_s_at	I	3	11	14	1	0.00509894	-0.734389	0.99861	0.000145929
Cross-sectional	M	PSYCHOSIS	HAMD	I	31	151	182	0.767678	1.35228e-06	-0.572426	1	1.89062e-06
Longitudinal	M	PSYCHOSIS	HAMD	I	20	90	110	0.723333	0.000918276	-0.5279	1	0.00263729
Longitudinal	M	PSYCHOSIS	CALM1MOOD209563_x_at	D	20	90	110	0.707778	0.00187511	0.187163	0.974879	0.00624659
Longitudinal	M	PSYCHOSIS	HNRNPDLMOOD212454_x_at	D	20	90	110	0.637222	0.0277966	0.156131	0.948324	0.0446238
Cross-sectional	M	PSYCHOSIS	PRPS1MOOD209440_at	D	31	151	182	0.631703	0.0105154	0.159712	0.984365	0.00557541
Longitudinal	M	PSYCHOSIS	GLSMOOD203159_at	D	20	90	110	0.630556	0.0342872	0.186343	0.974362	0.0304975
Cross-sectional	M	PSYCHOSIS	DOCK10MOOD219279_at	D	31	151	182	0.628071	0.0124225	0.1155	0.939746	0.014246
Longitudinal	M	PSYCHOSIS	OGTMOOD207563_s_at	D	20	90	110	0.625	0.0406044	0.170478	0.962512	0.0632909
Cross-sectional	M	PSYCHOSIS	CALM1MOOD209563_x_at	D	31	151	182	0.622303	0.0160666	0.0411376	0.709316	0.027383
Cross-sectional	M	PSYCHOSIS	SMAD7MOOD204790_at	D	31	151	182	0.608203	0.0289982	0.119072	0.945311	0.0180508
Cross-sectional	M	PSYCHOSIS	BIOM26	Panel	31	151	182	0.603076	0.0354672	-0.127462	0.956801	0.0278237
Cross-sectional	M	PSYCHOSIS	NRG1MOOD208232_x_at	I	31	151	182	0.599017	0.0413895	-0.0756422	0.844922	0.0778161
Cross-sectional	M	PSYCHOSIS	HNRNPDLMOOD212454_x_at	D	31	151	182	0.596026	0.0462471	0.114648	0.938356	0.0208076
Cross-sectional	M	PSYCHOSIS	OLFM1MOOD210924_at	I	31	151	182	0.594745	0.0484644	-0.0354968	0.682866	0.132239
Longitudinal	M	PTSD	HAMD	I	2	7	9	1	0.020212	-0.790131	0.994361	0.00838254
Longitudinal	M	PTSD	FGFR1MOOD211535_s_at	I	2	7	9	1	0.020212	-0.915917	0.999739	0.0047015
Cross-sectional	M	PTSD	HAMD	I	6	13	19	0.948718	0.00103789	-0.867254	0.999999	0.000178017
Cross-sectional	M	PTSD	FGFR1MOOD211535_s_at	I	6	13	19	0.807692	0.0176483	-0.554466	0.993124	0.0268821
Longitudinal	M	SZ	SPECC1MOOD223498_at	I	6	48	54	0.746528	0.0253382	-0.103525	0.771851	0.0869654
Cross-sectional	M	SZ	HAMD	I	11	76	87	0.735646	0.00581891	-0.55293	1	0.0162603
Longitudinal	M	SZ	HAMD	I	6	48	54	0.715278	0.043946	-0.508845	0.999957	0.0498123
Cross-sectional	M	SZA	HAMD	I	20	75	95	0.793667	2.82593e-05	-0.595846	1	1.29329e-05
Longitudinal	M	SZA	HAMD	I	14	42	56	0.746599	0.00303779	-0.573446	0.999998	0.00982119
Longitudinal	M	SZA	CALM1MOOD209563_x_at	D	14	42	56	0.739796	0.00381537	0.221293	0.949398	0.0117213
Cross-sectional	M	SZA	PRPS1MOOD209440_at	D	20	75	95	0.723333	0.00111366	0.203982	0.976302	0.000366801
Longitudinal	M	SZA	GLSMOOD203159_at	D	14	42	56	0.717687	0.00771763	0.144168	0.855444	0.0172988
Cross-sectional	M	SZA	DOCK10MOOD219279_at	D	20	75	95	0.701333	0.00291779	0.15341	0.931131	0.00157692
Longitudinal	M	SZA	SLC6A4MOOD242009_at	I	14	42	56	0.683673	0.0204983	-0.286074	0.983717	0.0916055
Longitudinal	M	SZA	BIOM26	Panel	14	42	56	0.683673	0.0204983	-0.104944	0.779275	0.0323188
Longitudinal	M	SZA	OLFM1MOOD210924_at	I	14	42	56	0.676871	0.0245411	-0.154152	0.871675	0.0297493
Longitudinal	M	SZA	OLFM1MOOD210924_at	I	14	42	56	0.676871	0.0245411	-0.154152	0.871675	0.0297493
Longitudinal	M	SZA	HNRNPDLMOOD212454_x_at	D	14	42	56	0.671769	0.0279952	0.0685791	0.692242	0.0580419
Cross-sectional	M	SZA	CALM1MOOD209563_x_at	D	20	75	95	0.671333	0.00948585	0.112953	0.862109	0.0182284
Cross-sectional	M	SZA	BIOM26	Panel	20	75	95	0.670667	0.0097209	-0.15219	0.929533	0.00293887
Cross-sectional	M	SZA	GLO1MOOD200681_at	D	20	75	95	0.662	0.013268	0.172815	0.953006	0.0129757
Longitudinal	M	SZA	OGTMOOD207563_s_at	D	14	42	56	0.658163	0.0392263	0.107938	0.785771	0.0593977
Longitudinal	M	SZA	GLO1MOOD200681_at	D	14	42	56	0.656463	0.0408581	0.140652	0.849422	0.0346593
Cross-sectional	M	SZA	HNRNPDLMOOD212454_x_at	D	20	75	95	0.655333	0.0167105	0.121338	0.879267	0.00853276
Longitudinal	M	SZA	NRG1MOOD208232_x_at	I	14	42	56	0.653061	0.0442868	-0.228693	0.954994	0.0485533
Longitudinal	M	SZA	DOCK10MOOD219279_at	D	14	42	56	0.64966	0.0479438	0.124897	0.820472	0.0501382
Cross-sectional	M	SZA	TMEM161BMOOD227861_at	D	20	75	95	0.641333	0.0264772	0.0999452	0.832393	0.00363172
Cross-sectional	M	SZA	SMAD7MOOD204790_at	D	20	75	95	0.636	0.0312835	0.0954087	0.82114	0.00645113
Cross-sectional	M	SZA	FANCFMOOD218689_at	D	20	75	95	0.636	0.0312835	0.0512006	0.688908	0.0100725
Cross-sectional	M	SZA	GLSMOOD203159_at	D	20	75	95	0.634667	0.0325916	0.108042	0.851334	0.0250421
Cross-sectional	M	SZA	TMEM106BMOOD226529_at	D	20	75	95	0.624667	0.0439046	0.144512	0.918828	0.0044497
Cross-sectional	M	SZA	NRG1MOOD208232_x_at	I	20	75	95	0.620667	0.0492371	-0.135534	0.904832	0.0631264
Cross-sectional	M	SZA	NRG1MOOD208232_x_at	I	20	75	95	0.620667	0.0492371	-0.135534	0.904832	0.0631264
Longitudinal	M	PSYCHOSIS	NRG1MOOD208232_x_at	I	20	90	110	0.615	0.0543331	-0.215105	0.987988	0.0511934
Longitudinal	M	PSYCHOSIS	BIOM26	Panel	20	90	110	0.615	0.0543331	-0.15548	0.947592	0.0609026
Longitudinal	F	SZA	NRG1MOOD208230_s_at	I	1	12	13	1	0.0544047	0.0682031	0.412395	NA
Longitudinal	M	PSYCHOSIS	GLO1MOOD200681_at	D	20	90	110	0.614444	0.0551922	0.158683	0.951116	0.0842569
Cross-sectional	F	BP	ANK3MOOD206385_s_at	D	8	22	30	0.693182	0.0554088	0.409881	0.987759	0.0235944
Cross-sectional	F	MDD	SPECC1MOOD223498_at	I	1	11	12	1	0.0555515	-0.313894	0.839788	NA
Cross-sectional	F	MDD	OLFM1MOOD210924_at	I	1	11	12	1	0.0555515	-0.624282	0.98499	NA
Cross-sectional	F	MDD	CALM1MOOD209563_x_at	D	1	11	12	1	0.0555515	0.452011	0.929928	NA
Cross-sectional	F	MDD	ANK3MOOD206385_s_at	D	1	11	12	1	0.0555515	0.490422	0.947248	NA
Longitudinal	M	SZA	ANK3MOOD206385_s_at	D	14	42	56	0.642857	0.0559807	0.0255805	0.574224	0.0585492
Cross-sectional	M	PTSD	NRG1MOOD208230_s_at	I	6	13	19	0.730769	0.0572019	-0.409482	0.959158	0.084465
Cross-sectional	M	SZA	SLC6A4MOOD242009_at	I	20	75	95	0.614667	0.0581909	-0.233628	0.988655	0.0622701
Cross-sectional	M	SZA	SLC6A4MOOD242009_at	I	20	75	95	0.614667	0.0581909	-0.233628	0.988655	0.0622701
Cross-sectional	M	PSYCHOSIS	SPECC1MOOD223498_at	I	31	151	182	0.588977	0.0595132	-0.0254561	0.63349	0.0733102
Cross-sectional	M	SZA	OLFM1MOOD210924_at	I	20	75	95	0.613333	0.0603454	-0.0458209	0.670367	0.0731047
Longitudinal	M	SZA	FANCFMOOD218689_at	D	14	42	56	0.639456	0.0603796	-0.00896066	0.47387	0.0754542
Cross-sectional	M	SZA	OGTMOOD207563_s_at	D	20	75	95	0.61	0.0660032	0.0720219	0.756031	0.0662435
Cross-sectional	F	BP	DOCK10MOOD219279_at	D	8	22	30	0.681818	0.0667123	0.529624	0.998693	0.0297742
Longitudinal	M	PSYCHOSIS	DOCK10MOOD219279_at	D	20	90	110	0.607222	0.0673634	0.131991	0.915363	0.0896974
Cross-sectional	F	PTSD	GSK3BMOOD242336_at	I	7	3	10	0.809524	0.0692384	-0.39058	0.867775	0.0252651
Cross-sectional	F	PTSD	FANCFMOOD218689_at	D	7	3	10	0.809524	0.0692384	0.602224	0.96729	0.122285
Cross-sectional	F	PTSD	ARNTLMOOD209824_s_at	D	7	3	10	0.809524	0.0692384	0.557398	0.952937	0.149649
Longitudinal	M	PSYCHOSIS	OLFM1MOOD210924_at	I	20	90	110	0.606111	0.0694073	-0.145698	0.935588	0.091781
Longitudinal	M	MDD	HAMD	I	9	21	30	0.671958	0.0706687	-0.400592	0.985871	0.0948566
Longitudinal	M	PTSD	NRG1MOOD208230_s_at	I	2	7	9	0.857143	0.0716175	-0.580008	0.949201	0.0106381
Longitudinal	M	PTSD	NRG1MOOD208230_s_at	I	2	7	9	0.857143	0.0716175	-0.580008	0.949201	0.0106381
Longitudinal	M	SZA	PRPS1MOOD209440_at	D	14	42	56	0.630952	0.0725602	-0.0340601	0.401601	0.0637415
Cross-sectional	M	PSYCHOSIS	FANCFMOOD218689_at	D	31	151	182	0.582995	0.0729628	0.0506284	0.75135	0.0553959
Cross-sectional	F	BP	SPECC1MOOD223498_at	I	8	22	30	0.676136	0.072996	-0.378347	0.980376	0.267302
Cross-sectional	F	BP	SORT1MOOD224818_at	I	8	22	30	0.676136	0.072996	-0.378836	0.980513	0.0715509
Cross-sectional	F	BP	HNRNPDLMOOD212454_x_at	D	8	22	30	0.676136	0.072996	0.504397	0.99776	0.0316393
Cross-sectional	F	PSYCHOSIS	MARCKSMOOD201670_s_at	I	7	23	30	0.68323	0.0740183	-0.0366428	0.576222	0.0635139
Longitudinal	M	SZA	RPL3MOOD212039_x_at	D	14	42	56	0.627551	0.0779288	-0.0315096	0.408838	0.0681923
Cross-sectional	M	SZA	ANK3MOOD206385_s_at	D	20	75	95	0.603333	0.0785416	0.0891019	0.804739	0.0325518
Cross-sectional	M	PSYCHOSIS	GLSMOOD203159_at	D	31	151	182	0.580004	0.080506	0.10969	0.929767	0.0570437
Cross-sectional	M	SZ	NRG1MOOD208230_s_at	I	11	76	87	0.625598	0.0899569	-0.210182	0.974648	0.124462
Longitudinal	M	PSYCHOSIS	ANK3MOOD206385_s_at	D	20	90	110	0.595	0.0925486	0.0595436	0.731684	0.0955071
Longitudinal	M	SZ	CALM1MOOD209563_x_at	D	6	48	54	0.666667	0.0932246	0.136734	0.837912	0.0570332
Cross-sectional	F	BP	SMAD7MOOD204790_at	D	8	22	30	0.659091	0.0945677	0.203374	0.859463	0.0991722
Cross-sectional	F	MDD	SMAD7MOOD204790_at	D	1	11	12	0.909091	0.0961897	0.0812699	0.599125	NA
Cross-sectional	F	MDD	PRPS1MOOD209440_at	D	1	11	12	0.909091	0.0961897	0.377795	0.887012	NA
Cross-sectional	F	MDD	PRPS1MOOD208447_s_at	D	1	11	12	0.909091	0.0961897	0.508179	0.954188	NA
Cross-sectional	F	MDD	FGFR1MOOD211535_s_at	I	1	11	12	0.909091	0.0961897	-0.306234	0.833498	NA
Cross-sectional	F	MDD	DOCK10MOOD219279_at	D	1	11	12	0.909091	0.0961897	0.190441	0.723364	NA
Cross-sectional	F	PSYCHOSIS	HAMD	I	7	23	30	0.664596	0.0962826	-0.078979	0.660876	0.112321
Longitudinal	M	PSYCHOSIS	SMAD7MOOD204790_at	D	20	90	110	0.593333	0.0964627	0.110203	0.874125	0.122659
Longitudinal	M	SZ	FGFR1MOOD211535_s_at	I	6	48	54	0.663194	0.0978962	-0.235104	0.956488	0.101649
Cross-sectional	M	PSYCHOSIS	OGTMOOD207563_s_at	D	31	151	182	0.573595	0.0986309	0.0909579	0.888989	0.124861
Longitudinal	All	Males	CALM1MOOD209563_x_at	D	37	174	211	0.567102	0.100106	0.0723671	0.852294	0.203499
Longitudinal	All	All	SMAD7MOOD204790_at	D	46	208	254	0.560096	0.101119	0.0630282	0.841476	0.0779565
Longitudinal	F	PSYCHOSIS	NRG1MOOD208230_s_at	I	4	14	18	0.714286	0.101263	0.0725243	0.387446	0.150147
Cross-sectional	F	PTSD	TPH1MOOD1553859_at	I	7	3	10	0.761905	0.105	-0.426362	0.890407	0.070334
Cross-sectional	F	PTSD	TMEM161BMOOD227861_at	D	7	3	10	0.761905	0.105	0.556675	0.952677	0.200612
Cross-sectional	F	PTSD	SPECC1MOOD223498_at	I	7	3	10	0.761905	0.105	-0.387116	0.865458	0.157977
Cross-sectional	F	PTSD	OLFM1MOOD210924_at	I	7	3	10	0.761905	0.105	-0.383668	0.863131	0.0407437
Cross-sectional	F	PTSD	BIOM26	Panel	7	3	10	0.761905	0.105	-0.411962	0.881585	0.141778
Longitudinal	M	PSYCHOSIS	RPL3MOOD212039_x_at	D	20	90	110	0.589444	0.106066	-0.0151513	0.437582	0.113493
Longitudinal	M	PSYCHOSIS	ARNTLMOOD209824_s_at	D	20	90	110	0.589444	0.106066	0.084217	0.809142	0.102437
Cross-sectional	M	SZA	SPECC1MOOD223498_at	I	20	75	95	0.59	0.108904	-0.0290908	0.610203	0.192366
Longitudinal	M	SZA	CD47MOOD213856_at	D	14	42	56	0.610544	0.109363	0.120427	0.811676	0.142047
Cross-sectional	F	BP	GLSMOOD203159_at	D	8	22	30	0.647727	0.111357	0.405094	0.986814	0.11914
Longitudinal	All	Males	SMAD7MOOD204790_at	D	37	172	209	0.563011	0.114759	0.0604191	0.807583	0.110816
Longitudinal	M	SZA	SMAD7MOOD204790_at	D	14	42	56	0.607143	0.116615	0.0633601	0.678646	0.0849134
Cross-sectional	F	SZA	GSK3BMOOD242336_at	I	4	18	22	0.694444	0.116678	-0.285067	0.900763	0.132325
Cross-sectional	M	MOOD	HAMD	I	3	11	14	0.727273	0.119892	-0.651057	0.994164	0.0800003
Cross-sectional	F	BP	TMEM161BMOOD227861_at	D	8	22	30	0.642045	0.120509	0.451537	0.993872	0.0662445
Cross-sectional	F	BP	GLO1MOOD200681_at	D	8	22	30	0.642045	0.120509	0.368165	0.977345	0.12528
Longitudinal	M	PTSD	NR3C1MOOD241492_at	I	2	7	9	0.785714	0.120783	-0.357903	0.827851	0.177547
Longitudinal	M	PSYCHOSIS	SLC6A4MOOD242009_at	I	20	90	110	0.583889	0.120955	-0.226759	0.991396	0.177781
Cross-sectional	M	PSYCHOSIS	CD47MOOD213856_at	D	31	151	182	0.566759	0.121076	0.176546	0.991439	0.0876341
Cross-sectional	M	SZA	CD47MOOD213856_at	D	20	75	95	0.585333	0.121306	0.162203	0.941844	0.0220162
Cross-sectional	M	MOOD	FGFR1MOOD211535_s_at	I	3	11	14	0.727273	0.121454	-0.45627	0.949484	0.0406169
Longitudinal	M	BP	HAMD	I	4	47	51	0.675532	0.123805	-0.485492	0.999848	0.0278463
Longitudinal	M	PSYCHOSIS	PRPS1MOOD209440_at	D	20	90	110	0.581667	0.127304	0.0471117	0.687487	0.0886028
Cross-sectional	M	BP	SMAD7MOOD204790_at	D	7	82	89	0.62892	0.129695	-0.117726	0.135938	0.0234077
Cross-sectional	All	All	SPECC1MOOD223498_at	I	87	359	446	0.538629	0.131665	0.00689356	0.442286	0.125637
Cross-sectional	M	PSYCHOSIS	NRG1MOOD208230_s_at	I	31	151	182	0.563555	0.132751	-0.142487	0.972496	0.136537
Longitudinal	F	BP	TMEM161BMOOD227861_at	D	2	14	16	0.75	0.13319	0.619701	0.994773	0.0259766
Longitudinal	F	BP	TMEM106BMOOD226529_at	D	2	14	16	0.75	0.13319	0.533391	0.983321	0.0302008
Longitudinal	F	BP	SORT1MOOD224818_at	I	2	14	16	0.75	0.13319	-0.0639924	0.593069	0.286083
Longitudinal	All	Females	NRG1MOOD208230_s_at	I	9	36	45	0.62037	0.134226	-0.0789138	0.696821	0.187359
Longitudinal	All	Females	NRG1MOOD208230_s_at	I	9	36	45	0.62037	0.134226	-0.0789138	0.696821	0.187359
Longitudinal	All	All	CALM1MOOD209563_x_at	D	46	210	256	0.551863	0.135346	0.0679254	0.860538	0.218935
Longitudinal	M	PSYCHOSIS	FANCFMOOD218689_at	D	20	90	110	0.578889	0.135562	0.0427731	0.671365	0.131136
Longitudinal	M	SZA	PRPS1MOOD208447_s_at	D	14	42	56	0.598639	0.136218	0.0194539	0.556582	0.132584
Cross-sectional	M	PSYCHOSIS	TMEM161BMOOD227861_at	D	31	151	182	0.562487	0.136809	0.0898001	0.886006	0.0992212
Cross-sectional	M	PSYCHOSIS	ANK3MOOD206385_s_at	D	31	151	182	0.562059	0.138456	0.006869	0.536663	0.0980985
Cross-sectional	F	BP	BIOM26	Panel	8	22	30	0.630682	0.140371	-0.427282	0.99074	0.14787
Longitudinal	M	SZA	TPH1MOOD1553859_at	I	14	42	56	0.596939	0.140395	0.0703396	0.303228	0.238593
Longitudinal	F	SZA	TPH1MOOD1553859_at	I	1	12	13	0.833333	0.142525	-0.309156	0.847984	NA
Longitudinal	F	SZA	NRG1MOOD208232_x_at	I	1	12	13	0.833333	0.142525	0.0148806	0.480759	NA
Longitudinal	F	SZA	GSK3BMOOD242336_at	I	1	12	13	0.833333	0.142525	-0.237913	0.783103	NA
Longitudinal	M	PSYCHOSIS	CD47MOOD213856_at	D	20	90	110	0.576111	0.144179	0.199912	0.981867	0.186295
Longitudinal	M	SZA	TMEM106BMOOD226529_at	D	14	42	56	0.595238	0.144657	0.110867	0.79202	0.0694534
Cross-sectional	M	SZA	RPL3MOOD212039_x_at	D	20	75	95	0.577333	0.144815	0.00977079	0.537436	0.232137
Cross-sectional	All	All	DOCK10MOOD219279_at	D	87	359	446	0.536452	0.145596	0.0300833	0.736856	0.225071
Cross-sectional	M	PTSD	ANK3MOOD206385_s_at	D	6	13	19	0.653846	0.146292	0.283802	0.880499	0.0794495
Cross-sectional	All	All	GLSMOOD203159_at	D	87	359	446	0.535683	0.150741	0.0402657	0.801869	0.183368
Cross-sectional	F	BP	RPL3MOOD212039_x_at	D	8	22	30	0.625	0.151094	0.471128	0.995704	0.118341
Cross-sectional	F	PTSD	HNRNPDLMOOD212454_x_at	D	7	3	10	0.714286	0.152529	0.358595	0.845551	0.244099
Cross-sectional	F	PTSD	GLO1MOOD200681_at	D	7	3	10	0.714286	0.152529	0.351926	0.840684	0.100151
Cross-sectional	F	PTSD	DOCK10MOOD219279_at	D	7	3	10	0.714286	0.152529	0.474826	0.91724	0.193225
Cross-sectional	F	PTSD	CD47MOOD213856_at	D	7	3	10	0.714286	0.152529	0.428745	0.89183	0.270834
Longitudinal	M	PSYCHOSIS	PRPS1MOOD208447_s_at	D	20	90	110	0.573333	0.153159	0.0561736	0.720014	0.158462
Longitudinal	M	SZA	ARNTLMOOD209824_s_at	D	14	42	56	0.591837	0.153442	0.0484503	0.638555	0.133601
Cross-sectional	All	All	SMAD7MOOD204790_at	D	87	359	446	0.535107	0.154678	0.0116304	0.596748	0.165574
Longitudinal	M	BP	SPECC1MOOD223498_at	I	4	47	51	0.654255	0.154807	0.0223784	0.438067	0.24652
Cross-sectional	F	MDD	TPH1MOOD1553859_at	I	1	11	12	0.818182	0.155318	-0.34751	0.865812	NA
Cross-sectional	F	MDD	OGTMOOD207563_s_at	D	1	11	12	0.818182	0.155318	0.528319	0.961282	NA
Cross-sectional	F	MDD	ARNTLMOOD209824_s_at	D	1	11	12	0.818182	0.155318	0.352243	0.869266	NA
Cross-sectional	M	PSYCHOSIS	GLO1MOOD200681_at	D	31	151	182	0.556291	0.162011	0.121396	0.948711	0.18764
Cross-sectional	F	BP	FANCFMOOD218689_at	D	8	22	30	0.619318	0.162347	0.288978	0.939285	0.105357
Longitudinal	M	PSYCHOSIS	SPECC1MOOD223498_at	I	20	90	110	0.57	0.164413	-0.0238106	0.597511	0.176398
Cross-sectional	M	BP	SLC6A4MOOD242009_at	I	7	82	89	0.611498	0.164675	0.0540099	0.30759	0.284057
Longitudinal	All	Females	TPH1MOOD1553859_at	I	9	36	45	0.604938	0.167333	-0.26884	0.962928	0.339098
Longitudinal	All	Females	NRG1MOOD208232_x_at	I	9	36	45	0.604938	0.167333	0.0127861	0.466782	0.23926
Longitudinal	F	BP	SPECC1MOOD223498_at	I	2	14	16	0.714286	0.170381	-0.348925	0.907344	0.579594
Longitudinal	F	BP	HNRNPDLMOOD212454_x_at	D	2	14	16	0.714286	0.170381	0.666488	0.997594	0.0238028
Longitudinal	F	BP	CALM1MOOD209563_x_at	D	2	14	16	0.714286	0.170381	0.322428	0.888379	0.268931
Cross-sectional	M	PSYCHOSIS	ARNTLMOOD209824_s_at	D	31	151	182	0.553301	0.175197	-0.013989	0.425662	0.151187
Cross-sectional	All	Females	SPECC1MOOD223498_at	I	23	59	82	0.565954	0.177778	-0.199556	0.963867	0.22812
Longitudinal	All	All	DOCK10MOOD219279_at	D	46	210	256	0.543478	0.177902	0.041019	0.74324	0.296331
Cross-sectional	M	PSYCHOSIS	SLC6A4MOOD242009_at	I	31	151	182	0.551378	0.184022	-0.173065	0.990264	0.115164
Cross-sectional	F	SZA	HAMD	I	4	18	22	0.645833	0.184077	0.0068457	0.48794	0.269666
Cross-sectional	F	SZ	HAMD	I	3	5	8	0.7	0.184114	-0.286768	0.754469	0.143866
Cross-sectional	M	SZA	PRPS1MOOD208447_s_at	D	20	75	95	0.565333	0.185497	0.0465055	0.67275	0.110432
Cross-sectional	F	BP	NR3C1MOOD241492_at	I	8	22	30	0.607955	0.186395	-0.184058	0.834883	0.465395
Cross-sectional	F	BP	CALM1MOOD209563_x_at	D	8	22	30	0.607955	0.186448	0.287464	0.938259	0.258071
Longitudinal	All	Males	ARNTLMOOD209824_s_at	D	37	174	211	0.546443	0.187652	0.0348964	0.692884	0.259948
Longitudinal	M	MDD	SMAD7MOOD204790_at	D	9	21	30	0.603175	0.188754	0.0453563	0.594057	0.233417
Cross-sectional	M	SZ	OLFM1MOOD210924_at	I	11	76	87	0.582536	0.189093	-0.0224343	0.581703	0.739281
Longitudinal	All	Females	HAMD	I	9	36	45	0.595679	0.189529	-0.119172	0.782222	0.228808
Longitudinal	M	MOOD	NRG1MOOD208230_s_at	I	2	7	9	0.714286	0.189888	-0.42852	0.87509	0.0590114
Longitudinal	M	MOOD	FGFR1MOOD211535_s_at	I	2	7	9	0.714286	0.189888	-0.662896	0.974173	0.101047
Longitudinal	M	PTSD	NRG1MOOD208232_x_at	I	2	7	9	0.714286	0.189888	-0.0671923	0.568185	0.216035
Longitudinal	M	PTSD	DOCK10MOOD219279_at	D	2	7	9	0.714286	0.189888	-0.00150866	0.498463	0.322951
Longitudinal	M	PTSD	CD47MOOD213856_at	D	2	7	9	0.714286	0.189888	0.209668	0.705897	0.28836
Cross-sectional	M	PTSD	GLO1MOOD200681_at	D	6	13	19	0.628205	0.190228	0.223163	0.820785	0.130517
Cross-sectional	M	PTSD	CD47MOOD213856_at	D	6	13	19	0.628205	0.190228	0.306347	0.898955	0.159391
Cross-sectional	All	Females	GLSMOOD203159_at	D	23	59	82	0.56227	0.191548	0.188939	0.955434	0.23654
Cross-sectional	M	BP	NRG1MOOD208232_x_at	I	7	82	89	0.599303	0.192496	0.0872893	0.207995	0.26748
Cross-sectional	M	SZ	SPECC1MOOD223498_at	I	11	76	87	0.58134	0.192568	-0.0211245	0.576993	0.136802
Cross-sectional	M	SZA	ARNTLMOOD209824_s_at	D	20	75	95	0.563333	0.192909	-0.0121381	0.453531	0.146102
Cross-sectional	All	All	NRG1MOOD208232_x_at	I	87	359	446	0.529888	0.193395	-0.0158836	0.631007	0.339127
Cross-sectional	All	Males	SMAD7MOOD204790_at	D	64	300	364	0.534062	0.196055	0.00228372	0.517317	0.215189
Longitudinal	F	PSYCHOSIS	HAMD	I	4	14	18	0.642857	0.197776	-0.220757	0.810648	0.0818274
Cross-sectional	F	BP	ARNTLMOOD209824_s_at	D	8	22	30	0.602273	0.199289	0.239706	0.898992	0.205821
Cross-sectional	All	All	CALM1MOOD209563_x_at	D	87	359	446	0.528736	0.202682	0.0118003	0.598132	0.278251
Cross-sectional	M	BP	ARNTLMOOD209824_s_at	D	7	82	89	0.594077	0.205249	0.0291086	0.606722	0.374005
Longitudinal	All	Males	DOCK10MOOD219279_at	D	37	174	211	0.54287	0.206569	0.0182585	0.603981	0.344024
Cross-sectional	M	BP	SPECC1MOOD223498_at	I	7	82	89	0.592334	0.209611	0.0826752	0.220576	0.295037
Longitudinal	F	SZA	PRPS1MOOD208447_s_at	D	1	12	13	0.75	0.211339	-0.416478	0.0784419	NA
Longitudinal	F	SZA	MARCKSMOOD201668_x_at	I	1	12	13	0.75	0.211339	-0.222826	0.767835	NA
Cross-sectional	F	PTSD	SMAD7MOOD204790_at	D	7	3	10	0.666667	0.212515	0.654496	0.979984	0.185316
Cross-sectional	F	PTSD	NRG1MOOD208230_s_at	I	7	3	10	0.666667	0.212515	-0.248916	0.756001	0.210558
Cross-sectional	F	PTSD	CALM1MOOD209563_x_at	D	7	3	10	0.666667	0.212515	0.298594	0.798994	0.115344
Cross-sectional	F	PTSD	ANK3MOOD206385_s_at	D	7	3	10	0.666667	0.212515	0.278645	0.782187	0.349481
Cross-sectional	F	BP	SLC6A4MOOD242009_at	I	8	22	30	0.596591	0.212649	-0.273179	0.927942	0.299492
Longitudinal	M	SZA	TMEM161BMOOD227861_at	D	14	42	56	0.571429	0.213388	0.000432683	0.501263	0.153855
Longitudinal	F	BP	OGTMOOD207563_s_at	D	2	14	16	0.678571	0.213631	0.457639	0.96266	0.101617
Longitudinal	F	BP	DOCK10MOOD219279_at	D	2	14	16	0.678571	0.213631	0.67512	0.997945	0.0727636
Cross-sectional	M	BP	PRPS1MOOD208447_s_at	D	7	82	89	0.590592	0.214024	-0.146972	0.0846571	0.278396
Cross-sectional	M	SZ	SMAD7MOOD204790_at	D	11	76	87	0.574163	0.214227	0.153141	0.921628	0.299238
Cross-sectional	M	PTSD	SPECC1MOOD223498_at	I	6	13	19	0.615385	0.214953	-0.110015	0.673051	0.194307
Cross-sectional	All	Males	DOCK10MOOD219279_at	D	64	300	364	0.531198	0.216571	0.000621478	0.504714	0.288904
Longitudinal	All	All	NRG1MOOD208232_x_at	I	46	208	254	0.536476	0.219468	-0.0864323	0.915167	0.172661
Cross-sectional	F	SZ	FGFR1MOOD211535_s_at	I	3	5	8	0.666667	0.222504	-0.31829	0.778856	0.179768
Cross-sectional	All	Females	DOCK10MOOD219279_at	D	23	59	82	0.554164	0.224027	0.213127	0.972727	0.291397
Cross-sectional	M	PSYCHOSIS	TMEM106BMOOD226529_at	D	31	151	182	0.542833	0.226498	0.0916035	0.890627	0.161021
Cross-sectional	M	BP	DOCK10MOOD219279_at	D	7	82	89	0.585366	0.227589	-0.19223	0.0355583	0.228043
Longitudinal	F	PSYCHOSIS	NRG1MOOD208232_x_at	I	4	14	18	0.625	0.228622	0.00750512	0.488211	0.32647
Longitudinal	F	PSYCHOSIS	MARCKSMOOD201668_x_at	I	4	14	18	0.625	0.228622	-0.0947976	0.645858	0.305886
Cross-sectional	All	Males	SPECC1MOOD223498_at	I	64	300	364	0.529531	0.229058	0.0410169	0.21764	0.182813
Cross-sectional	F	MDD	HAMD	I	1	11	12	0.727273	0.232901	-0.000484142	0.500596	NA
Cross-sectional	M	MDD	NRG1MOOD208230_s_at	I	17	38	55	0.56192	0.233148	-0.133219	0.83388	0.122214
Cross-sectional	F	MDD	RPL3MOOD212039_x_at	D	1	11	12	0.727273	0.234469	0.354366	0.870799	NA
Cross-sectional	F	MDD	NR3C1MOOD241492_at	I	1	11	12	0.727273	0.234469	-0.361219	0.875674	NA
Cross-sectional	F	MDD	GLSMOOD203159_at	D	1	11	12	0.727273	0.234469	-0.00722758	0.491107	NA
Cross-sectional	F	MDD	BIOM26	Panel	1	11	12	0.727273	0.234469	-0.201743	0.735251	NA
Cross-sectional	All	Males	GLSMOOD203159_at	D	64	300	364	0.528542	0.236659	0.0166827	0.624459	0.261904
Longitudinal	M	PSYCHOSIS	TMEM106BMOOD226529_at	D	20	90	110	0.551111	0.237927	0.120843	0.895722	0.208944
Longitudinal	All	Females	MARCKSMOOD201668_x_at	I	9	36	45	0.57716	0.239044	0.0611814	0.344857	0.368426
Cross-sectional	M	PTSD	GLSMOOD203159_at	D	6	13	19	0.602564	0.24145	0.231137	0.829473	0.243898
Cross-sectional	M	PTSD	DOCK10MOOD219279_at	D	6	13	19	0.602564	0.24145	0.250357	0.84938	0.169577
Longitudinal	M	SZ	ARNTLMOOD209824_s_at	D	6	48	54	0.586806	0.245694	0.135807	0.836251	0.262771
Cross-sectional	M	BP	CD47MOOD213856_at	D	7	82	89	0.576655	0.251236	-0.0214296	0.421002	0.112001
Longitudinal	M	SZ	NRG1MOOD208230_s_at	I	6	48	54	0.583333	0.254441	-0.190757	0.916468	0.166863
Cross-sectional	M	SZA	GRK3MOOD204183_s_at	I	20	75	95	0.548	0.255505	-0.0365184	0.637334	0.317816
Cross-sectional	F	BP	GRK3MOOD204183_s_at	I	8	22	30	0.579545	0.255729	-0.294624	0.942999	0.24768
Cross-sectional	All	Females	CALM1MOOD209563_x_at	D	23	59	82	0.546794	0.256091	0.180123	0.947311	0.291842
Cross-sectional	All	Males	PRPS1MOOD209440_at	D	64	300	364	0.52599	0.256887	0.00363521	0.527552	0.270399
Longitudinal	All	Males	HNRNPDLMOOD212454_x_at	D	37	174	211	0.534172	0.257093	0.00576923	0.533196	0.464843
Cross-sectional	All	Males	NRG1MOOD208232_x_at	I	64	300	364	0.525781	0.258577	-0.0161202	0.620394	0.348328
Cross-sectional	All	Males	NRG1MOOD208232_x_at	I	64	300	364	0.525781	0.258577	-0.0161202	0.620394	0.348328
Longitudinal	F	PSYCHOSIS	MARCKSMOOD201670_s_at	I	4	14	18	0.607143	0.262	-0.0321235	0.550346	0.385215
Longitudinal	F	BP	TPH1MOOD1553859_at	I	2	14	16	0.642857	0.262679	-0.245353	0.820144	0.656409
Longitudinal	F	BP	GLO1MOOD200681_at	D	2	14	16	0.642857	0.262679	0.363345	0.916715	0.124202
Longitudinal	F	BP	FANCFMOOD218689_at	D	2	14	16	0.642857	0.262679	0.548484	0.986095	0.184409
Longitudinal	F	BP	CD47MOOD213856_at	D	2	14	16	0.642857	0.262679	0.583115	0.991126	0.0944396
Longitudinal	F	BP	ANK3MOOD206385_s_at	D	2	14	16	0.642857	0.262679	0.550122	0.986374	0.225733
Cross-sectional	M	BP	GLSMOOD203159_at	D	7	82	89	0.571429	0.266025	-0.168796	0.0569076	0.257897
Cross-sectional	M	PTSD	SLC6A4MOOD242009_at	I	6	13	19	0.589744	0.269538	-0.181968	0.772043	0.381641
Cross-sectional	M	PTSD	RPL3MOOD212039_x_at	D	6	13	19	0.589744	0.269627	0.28208	0.879007	0.144447
Cross-sectional	M	PTSD	NR3C1MOOD241492_at	I	6	13	19	0.589744	0.269627	-0.286618	0.882915	0.310781
Cross-sectional	F	BP	CD47MOOD213856_at	D	8	22	30	0.573864	0.271039	0.339081	0.966602	0.173535
Cross-sectional	M	PSYCHOSIS	PRPS1MOOD208447_s_at	D	31	151	182	0.534715	0.271526	0.0763918	0.847314	0.147136
Longitudinal	M	SZ	OGTMOOD207563_s_at	D	6	48	54	0.576389	0.272413	0.259783	0.971089	0.327509
Longitudinal	M	SZ	GRK3MOOD204183_s_at	I	6	48	54	0.576389	0.272413	0.0295575	0.415989	0.265465
Longitudinal	M	PSYCHOSIS	TMEM161BMOOD227861_at	D	20	90	110	0.543333	0.27276	0.0924296	0.831572	0.18269
Cross-sectional	F	SZA	MARCKSMOOD201668_x_at	I	4	18	22	0.597222	0.275628	-0.133558	0.723256	0.298329
Cross-sectional	All	All	PRPS1MOOD209440_at	D	87	359	446	0.520363	0.277716	0.0229501	0.685587	0.27538
Longitudinal	M	PSYCHOSIS	TPH1MOOD1553859_at	I	20	90	110	0.542222	0.277935	0.0368531	0.351144	0.409122
Longitudinal	M	MOOD	GSK3BMOOD242336_at	I	2	7	9	0.642857	0.279092	-0.2717	0.760287	0.209739
Longitudinal	M	PTSD	GRK3MOOD204183_s_at	I	2	7	9	0.642857	0.279092	-0.375948	0.840655	0.281672
Cross-sectional	All	Males	CALM1MOOD209563_x_at	D	64	300	364	0.523229	0.279739	-0.0156396	0.383089	0.360948
Longitudinal	M	SZ	SMAD7MOOD204790_at	D	6	48	54	0.572917	0.28163	0.176414	0.899036	0.390074
Longitudinal	F	SZ	NRG1MOOD208230_s_at	I	3	2	5	0.666667	0.281851	0.13864	0.412023	0.366069
Cross-sectional	F	PTSD	HAMD	I	7	3	10	0.619048	0.282025	-0.327321	0.822054	0.394469
Cross-sectional	F	PTSD	SLC6A4MOOD242009_at	I	7	3	10	0.619048	0.284406	-0.266839	0.771947	0.242329
Cross-sectional	F	PTSD	PRPS1MOOD209440_at	D	7	3	10	0.619048	0.284406	0.302388	0.802118	0.249996
Longitudinal	All	Females	GSK3BMOOD242336_at	I	9	36	45	0.561728	0.285186	-0.0917495	0.725554	0.411597
Cross-sectional	M	SZ	NRG1MOOD208232_x_at	I	11	76	87	0.552632	0.287075	0.00281881	0.489664	0.423949
Cross-sectional	M	SZ	CD47MOOD213856_at	D	11	76	87	0.551435	0.291441	0.199349	0.967925	0.530867
Cross-sectional	M	SZA	SORT1MOOD224818_at	I	20	75	95	0.54	0.291941	-0.100255	0.833145	0.46141
Longitudinal	All	All	HNRNPDLMOOD212454_x_at	D	46	210	256	0.525673	0.292794	0.0290566	0.67822	0.452953
Cross-sectional	All	Females	GLO1MOOD200681_at	D	23	59	82	0.538688	0.293943	0.145448	0.903852	0.291436
Longitudinal	M	PSYCHOSIS	NRG1MOOD208230_s_at	I	20	90	110	0.538333	0.296415	-0.0829945	0.805656	0.158352
Longitudinal	F	SZA	MARCKSMOOD201670_s_at	I	1	12	13	0.666667	0.29649	-0.0422722	0.554531	NA
Longitudinal	F	SZA	CALM1MOOD209563_x_at	D	1	12	13	0.666667	0.29649	0.00851165	0.511008	NA
Cross-sectional	All	Females	NRG1MOOD208232_x_at	I	23	59	82	0.537951	0.297508	-0.0165602	0.558697	0.441594
Cross-sectional	All	Females	NRG1MOOD208232_x_at	I	23	59	82	0.537951	0.297508	-0.0165602	0.558697	0.441594
Cross-sectional	M	PTSD	HNRNPDLMOOD212454_x_at	D	6	13	19	0.576923	0.299363	0.275784	0.873448	0.162271
Cross-sectional	M	PTSD	GRK3MOOD204183_s_at	I	6	13	19	0.576923	0.299363	-0.216441	0.81327	0.295572
Cross-sectional	M	PTSD	CALM1MOOD209563_x_at	D	6	13	19	0.576923	0.299363	0.110522	0.673801	0.373901
Cross-sectional	F	SZA	NRG1MOOD208230_s_at	I	4	18	22	0.583333	0.304762	0.177324	0.214922	0.453076
Cross-sectional	F	SZA	NRG1MOOD208230_s_at	I	4	18	22	0.583333	0.304762	0.177324	0.214922	0.453076
Cross-sectional	All	Females	GSK3BMOOD242336_at	I	23	59	82	0.535741	0.30832	-0.0211737	0.574881	0.483908
Cross-sectional	All	Females	GSK3BMOOD242336_at	I	23	59	82	0.535741	0.30832	-0.0211737	0.574881	0.483908
Longitudinal	M	SZ	HNRNPDLMOOD212454_x_at	D	6	48	54	0.5625	0.310147	0.286374	0.982107	0.226815
Cross-sectional	M	SZA	MARCKSMOOD201668_x_at	I	20	75	95	0.535333	0.314256	-0.0292371	0.610743	0.617318
Longitudinal	F	BP	PRPS1MOOD209440_at	D	2	14	16	0.607143	0.316919	0.536429	0.98391	0.293325
Longitudinal	F	BP	PRPS1MOOD208447_s_at	D	2	14	16	0.607143	0.316919	0.457226	0.962512	0.244309
Cross-sectional	F	BP	PRPS1MOOD208447_s_at	D	8	22	30	0.556818	0.319542	0.408293	0.987452	0.294665
Cross-sectional	M	SZA	TPH1MOOD1553859_at	I	20	75	95	0.533333	0.324037	0.0764199	0.230845	0.508222
Longitudinal	All	Males	NRG1MOOD208232_x_at	I	37	172	209	0.523884	0.324386	-0.10129	0.927759	0.22037
Longitudinal	All	Males	NRG1MOOD208232_x_at	I	37	172	209	0.523884	0.324386	-0.10129	0.927759	0.22037
Longitudinal	M	BP	SMAD7MOOD204790_at	D	4	47	51	0.569149	0.324388	0.0322963	0.589004	0.30622
Longitudinal	M	BP	NRG1MOOD208230_s_at	I	4	47	51	0.569149	0.324388	0.123608	0.193746	0.377408
Longitudinal	All	Females	PRPS1MOOD208447_s_at	D	9	36	45	0.549383	0.324913	0.134404	0.810636	0.377207
Cross-sectional	All	Females	ANK3MOOD206385_s_at	D	23	59	82	0.532056	0.326714	0.188907	0.955407	0.449364
Cross-sectional	M	SZA	NRG1MOOD208230_s_at	I	20	75	95	0.532667	0.327327	-0.0940176	0.817598	0.311576
Longitudinal	All	All	TPH1MOOD1553859_at	I	46	210	256	0.521014	0.327689	-0.0312877	0.690855	0.602725
Cross-sectional	All	Females	SMAD7MOOD204790_at	D	23	59	82	0.531319	0.330446	0.0699781	0.733921	0.280488
Cross-sectional	M	PTSD	SORT1MOOD224818_at	I	6	13	19	0.564103	0.330501	-0.182735	0.773008	0.287714
Cross-sectional	M	PTSD	NRG1MOOD208232_x_at	I	6	13	19	0.564103	0.330501	-0.222751	0.82033	0.246236
Longitudinal	M	SZA	MARCKSMOOD201668_x_at	I	14	42	56	0.539116	0.331707	0.00314939	0.490811	0.555453
Cross-sectional	F	MDD	NRG1MOOD208232_x_at	I	1	11	12	0.636364	0.331954	0.0679879	0.416856	NA
Cross-sectional	F	MDD	HNRNPDLMOOD212454_x_at	D	1	11	12	0.636364	0.331954	0.168962	0.70019	NA
Cross-sectional	F	MDD	FANCFMOOD218689_at	D	1	11	12	0.636364	0.331954	0.13461	0.661696	NA
Longitudinal	M	MDD	HNRNPDLMOOD212454_x_at	D	9	21	30	0.550265	0.333622	-0.108227	0.284585	0.709761
Longitudinal	M	MDD	ARNTLMOOD209824_s_at	D	9	21	30	0.550265	0.333622	0.00596616	0.512481	0.478053
Cross-sectional	F	BP	MARCKSMOOD201668_x_at	I	8	22	30	0.551136	0.336483	0.167746	0.187797	0.692745
Cross-sectional	M	PSYCHOSIS	MARCKSMOOD201668_x_at	I	31	151	182	0.52382	0.338222	-0.0385872	0.697483	0.527525
Cross-sectional	F	PSYCHOSIS	GSK3BMOOD242336_at	I	7	23	30	0.552795	0.3384	-0.0540455	0.61166	0.457803
Longitudinal	M	SZ	PRPS1MOOD208447_s_at	D	6	48	54	0.552083	0.339854	0.111857	0.78967	0.450193
Cross-sectional	M	PSYCHOSIS	GSK3BMOOD242336_at	I	31	151	182	0.523179	0.342337	-0.0468761	0.735123	0.600427
Cross-sectional	M	SZ	CALM1MOOD209563_x_at	D	11	76	87	0.537081	0.346082	-0.0539652	0.309793	0.432811
Cross-sectional	M	SZ	ARNTLMOOD209824_s_at	D	11	76	87	0.537081	0.346082	-0.0167501	0.438811	0.383655
Cross-sectional	M	PSYCHOSIS	TPH1MOOD1553859_at	I	31	151	182	0.522538	0.346471	0.0535664	0.236321	0.550277
Longitudinal	All	Males	OGTMOOD207563_s_at	D	37	172	209	0.520585	0.347329	0.0300677	0.667193	0.371874
Cross-sectional	All	All	GSK3BMOOD242336_at	I	87	359	446	0.513335	0.349696	-0.0402375	0.801704	0.507293
Longitudinal	M	BP	ARNTLMOOD209824_s_at	D	4	47	51	0.558511	0.349973	0.0712036	0.690236	0.354925
Longitudinal	M	SZ	NRG1MOOD208232_x_at	I	6	48	54	0.548611	0.349994	-0.197535	0.923895	0.335311
Cross-sectional	F	BP	NRG1MOOD208232_x_at	I	8	22	30	0.545455	0.353762	-0.00468833	0.509808	0.510476
Cross-sectional	M	SZ	OGTMOOD207563_s_at	D	11	76	87	0.534689	0.355551	0.118132	0.862088	0.481054
Longitudinal	M	SZ	CD47MOOD213856_at	D	6	48	54	0.545139	0.360242	0.309928	0.988716	0.456108
Longitudinal	All	All	ARNTLMOOD209824_s_at	D	46	210	256	0.516563	0.362506	0.0366639	0.720372	0.418783
Cross-sectional	M	PTSD	BIOM26	Panel	6	13	19	0.551282	0.36286	-0.218491	0.815581	0.206086
Longitudinal	All	Females	DOCK10MOOD219279_at	D	9	36	45	0.537037	0.366739	0.216546	0.923466	0.32301
Cross-sectional	M	PSYCHOSIS	GRK3MOOD204183_s_at	I	31	151	182	0.519333	0.367409	0.0373654	0.30826	0.393827
Longitudinal	F	PSYCHOSIS	GSK3BMOOD242336_at	I	4	14	18	0.553571	0.375016	-0.158595	0.735179	0.437259
Longitudinal	F	BP	SLC6A4MOOD242009_at	I	2	14	16	0.571429	0.375412	-0.247838	0.822645	0.630059
Longitudinal	F	BP	MARCKSMOOD201668_x_at	I	2	14	16	0.571429	0.375412	0.212458	0.214771	0.660535
Longitudinal	F	BP	GLSMOOD203159_at	D	2	14	16	0.571429	0.375412	0.316048	0.88347	0.335106
Longitudinal	All	Females	SMAD7MOOD204790_at	D	9	36	45	0.533951	0.377472	0.0892483	0.720058	0.243989
Longitudinal	M	SZ	DOCK10MOOD219279_at	D	6	48	54	0.538194	0.381034	0.146233	0.854317	0.488922
Cross-sectional	M	SZA	GSK3BMOOD242336_at	I	20	75	95	0.522	0.381613	-0.0545569	0.700245	0.604678
Longitudinal	M	MDD	ANK3MOOD206385_s_at	D	9	21	30	0.534392	0.384316	0.00323091	0.50676	0.421309
Longitudinal	All	Males	CD47MOOD213856_at	D	37	172	209	0.515399	0.38451	0.0597971	0.805122	0.41467
Longitudinal	M	PTSD	TMEM106BMOOD226529_at	D	2	7	9	0.571429	0.384849	0.0584977	0.559416	0.423367
Longitudinal	M	PTSD	PRPS1MOOD208447_s_at	D	2	7	9	0.571429	0.384849	-0.0825774	0.416364	0.543009
Longitudinal	M	PTSD	HNRNPDLMOOD212454_x_at	D	2	7	9	0.571429	0.384849	0.0798591	0.580913	0.44851
Longitudinal	M	PTSD	GLO1MOOD200681_at	D	2	7	9	0.571429	0.384849	0.20645	0.702961	0.446843
Longitudinal	All	All	PRPS1MOOD208447_s_at	D	46	210	256	0.513561	0.38667	0.0173787	0.609002	0.400537
Longitudinal	M	BP	TPH1MOOD1553859_at	I	4	47	51	0.542553	0.389629	-0.146863	0.84812	0.516217
Cross-sectional	All	Males	GRK3MOOD204183_s_at	I	64	300	364	0.511094	0.390229	0.0382249	0.2336	0.415558
Longitudinal	F	SZA	SPECC1MOOD223498_at	I	1	12	13	0.583333	0.394634	-0.0203595	0.526318	NA
Cross-sectional	M	PTSD	PRPS1MOOD208447_s_at	D	6	13	19	0.538462	0.39623	0.107656	0.669554	0.508743
Cross-sectional	M	PTSD	OGTMOOD207563_s_at	D	6	13	19	0.538462	0.39623	0.142599	0.71984	0.356867
Longitudinal	All	Males	GLO1MOOD200681_at	D	37	172	209	0.513671	0.397163	0.0299531	0.666594	0.428111
Cross-sectional	F	SZA	SPECC1MOOD223498_at	I	4	18	22	0.541667	0.398936	-0.0154213	0.527153	0.347976
Cross-sectional	F	SZA	NRG1MOOD208232_x_at	I	4	18	22	0.541667	0.399216	-0.0407794	0.571495	0.506269
Cross-sectional	F	SZA	NRG1MOOD208232_x_at	I	4	18	22	0.541667	0.399216	-0.0407794	0.571495	0.506269
Longitudinal	All	All	OGTMOOD207563_s_at	D	46	208	254	0.512019	0.399346	0.0407003	0.740771	0.416098
Longitudinal	M	MDD	GRK3MOOD204183_s_at	I	9	21	30	0.529101	0.401715	0.0185453	0.461256	0.266815
Cross-sectional	M	BP	NRG1MOOD208230_s_at	I	7	82	89	0.527875	0.403671	0.165232	0.0608818	0.35977
Cross-sectional	F	BP	PRPS1MOOD209440_at	D	8	22	30	0.528409	0.407302	0.357852	0.973907	0.396599
Cross-sectional	M	MOOD	GSK3BMOOD242336_at	I	3	11	14	0.545455	0.407667	-0.0140507	0.519012	0.461075
Longitudinal	M	PSYCHOSIS	FGFR1MOOD211535_s_at	I	20	90	110	0.516667	0.408077	-0.0942895	0.836409	0.470186
Cross-sectional	M	SZ	GSK3BMOOD242336_at	I	11	76	87	0.521531	0.409089	-0.0375798	0.635168	0.527563
Longitudinal	M	SZA	NRG1MOOD208230_s_at	I	14	42	56	0.520408	0.410187	-0.00944277	0.527533	0.389526
Longitudinal	All	Females	CALM1MOOD209563_x_at	D	9	36	45	0.524691	0.410211	0.0472763	0.621106	0.518251
Longitudinal	F	PSYCHOSIS	TPH1MOOD1553859_at	I	4	14	18	0.535714	0.415898	-0.241989	0.83334	0.38867
Longitudinal	All	All	GLSMOOD203159_at	D	46	210	256	0.509938	0.41642	0.0185212	0.61597	0.311122
Cross-sectional	M	PSYCHOSIS	RPL3MOOD212039_x_at	D	31	151	182	0.511536	0.419915	-0.0209258	0.389589	0.482257
Longitudinal	M	SZ	PRPS1MOOD209440_at	D	6	48	54	0.524306	0.423609	0.171965	0.89314	0.519016
Cross-sectional	All	Males	HNRNPDLMOOD212454_x_at	D	64	300	364	0.507604	0.424243	-0.00852512	0.435617	0.531919
Cross-sectional	All	Females	HNRNPDLMOOD212454_x_at	D	23	59	82	0.512896	0.428327	0.138455	0.892605	0.520828
Cross-sectional	M	PTSD	TMEM106BMOOD226529_at	D	6	13	19	0.525641	0.430378	0.215872	0.812626	0.155802
Cross-sectional	All	Males	OGTMOOD207563_s_at	D	64	300	364	0.506875	0.431432	-0.0043731	0.466867	0.557381
Cross-sectional	All	Females	FANCFMOOD218689_at	D	23	59	82	0.512159	0.432382	0.0693821	0.732168	0.553751
Longitudinal	All	Females	HNRNPDLMOOD212454_x_at	D	9	36	45	0.518519	0.432406	0.204449	0.911038	0.456458
Cross-sectional	M	BP	PRPS1MOOD209440_at	D	7	82	89	0.519164	0.433429	-0.246856	0.00984707	0.432794
Cross-sectional	All	Males	BIOM26	Panel	64	300	364	0.506563	0.43452	0.00627509	0.452515	0.553388
Cross-sectional	All	All	BIOM26	Panel	87	359	446	0.505619	0.435374	-0.0109723	0.591373	0.58003
Cross-sectional	All	Males	GSK3BMOOD242336_at	I	64	300	364	0.506458	0.43555	-0.044256	0.800066	0.516418
Cross-sectional	All	Males	GSK3BMOOD242336_at	I	64	300	364	0.506458	0.43555	-0.044256	0.800066	0.516418
Longitudinal	F	BP	RPL3MOOD212039_x_at	D	2	14	16	0.535714	0.436922	0.501086	0.975992	0.492503
Longitudinal	F	BP	NRG1MOOD208230_s_at	I	2	14	16	0.535714	0.436922	-0.191636	0.761457	0.779987
Longitudinal	M	MDD	TMEM106BMOOD226529_at	D	9	21	30	0.518519	0.437072	-0.107245	0.28635	0.665697
Longitudinal	M	MDD	PRPS1MOOD208447_s_at	D	9	21	30	0.518519	0.437072	-0.0588378	0.378721	0.612769
Cross-sectional	All	All	HNRNPDLMOOD212454_x_at	D	87	359	446	0.505395	0.437931	0.0120176	0.599902	0.538064
Cross-sectional	M	PSYCHOSIS	SORT1MOOD224818_at	I	31	151	182	0.508652	0.439758	-0.0949078	0.898745	0.604722
Cross-sectional	All	Females	SLC6A4MOOD242009_at	I	23	59	82	0.510685	0.440512	-0.00391224	0.513914	0.515596
Cross-sectional	All	Females	SLC6A4MOOD242009_at	I	23	59	82	0.510685	0.440512	-0.00391224	0.513914	0.515596
Cross-sectional	F	SZ	GLSMOOD203159_at	D	3	5	8	0.533333	0.440749	0.418284	0.848802	0.348406
Cross-sectional	F	MDD	SLC6A4MOOD242009_at	I	1	11	12	0.545455	0.442318	0.184659	0.282801	NA
Cross-sectional	F	MDD	TMEM106BMOOD226529_at	D	1	11	12	0.545455	0.442418	0.0142724	0.517557	NA
Cross-sectional	F	MDD	SORT1MOOD224818_at	I	1	11	12	0.545455	0.442418	-0.28453	0.814963	NA
Cross-sectional	F	MDD	GLO1MOOD200681_at	D	1	11	12	0.545455	0.442418	0.0394353	0.548423	NA
Longitudinal	All	Males	GLSMOOD203159_at	D	37	174	211	0.507456	0.443411	0.0121118	0.569419	0.34437
Longitudinal	All	Females	MARCKSMOOD201670_s_at	I	9	36	45	0.515432	0.443589	0.0701174	0.323588	0.59072
Longitudinal	All	Females	GLSMOOD203159_at	D	9	36	45	0.515432	0.443589	0.0660276	0.666742	0.372137
Longitudinal	All	Males	BIOM26	Panel	37	172	209	0.507385	0.444	-0.00267089	0.515308	0.50777
Longitudinal	All	Males	PRPS1MOOD208447_s_at	D	37	174	211	0.5073	0.444582	0.0015523	0.508941	0.438886
Cross-sectional	M	BP	NR3C1MOOD241492_at	I	7	82	89	0.515679	0.445449	0.0808851	0.22557	0.442943
Cross-sectional	M	BP	HNRNPDLMOOD212454_x_at	D	7	82	89	0.515679	0.445449	-0.169026	0.0566578	0.503686
Cross-sectional	All	All	ANK3MOOD206385_s_at	D	87	359	446	0.504691	0.445981	0.021188	0.672295	0.398995
Longitudinal	All	All	GLO1MOOD200681_at	D	46	208	254	0.505644	0.452338	0.0352114	0.711777	0.439477
Cross-sectional	M	SZ	MARCKSMOOD201668_x_at	I	11	76	87	0.510766	0.454245	-0.0518748	0.683383	0.425122
Cross-sectional	F	PTSD	TMEM106BMOOD226529_at	D	7	3	10	0.52381	0.454635	0.526658	0.941092	0.337836
Cross-sectional	F	PTSD	NR3C1MOOD241492_at	I	7	3	10	0.52381	0.454635	-0.103933	0.612457	0.508256
Longitudinal	M	MDD	NR3C1MOOD241492_at	I	9	21	30	0.513228	0.45496	-0.120209	0.736547	0.389396
Longitudinal	M	SZ	ANK3MOOD206385_s_at	D	6	48	54	0.513889	0.456166	0.106367	0.778018	0.472791
Longitudinal	F	PSYCHOSIS	PRPS1MOOD208447_s_at	D	4	14	18	0.517857	0.457712	-0.257784	0.150859	0.680969
Longitudinal	M	PSYCHOSIS	MARCKSMOOD201668_x_at	I	20	90	110	0.506667	0.462953	0.0659551	0.246802	0.745793
Cross-sectional	M	PTSD	TPH1MOOD1553859_at	I	6	13	19	0.512821	0.465055	-0.0635321	0.601947	0.453564
Cross-sectional	M	PTSD	TMEM161BMOOD227861_at	D	6	13	19	0.512821	0.465055	0.250267	0.84929	0.179241
Cross-sectional	M	PTSD	PRPS1MOOD209440_at	D	6	13	19	0.512821	0.465055	0.164515	0.749535	0.311199
Cross-sectional	M	PTSD	ARNTLMOOD209824_s_at	D	6	13	19	0.512821	0.465055	0.0111508	0.518068	0.526995
Longitudinal	All	Females	PRPS1MOOD209440_at	D	9	36	45	0.509259	0.466081	0.0663187	0.667434	0.560122
Cross-sectional	All	Males	CD47MOOD213856_at	D	64	300	364	0.503177	0.468189	0.0603146	0.874478	0.384725
Cross-sectional	M	MDD	GSK3BMOOD242336_at	I	17	38	55	0.506192	0.470962	-0.108949	0.785758	0.332414
Longitudinal	M	MDD	FANCFMOOD218689_at	D	9	21	30	0.507937	0.472939	-0.243594	0.0972869	0.764075
Cross-sectional	M	SZ	DOCK10MOOD219279_at	D	11	76	87	0.505981	0.474542	0.0672283	0.731941	0.53736
Longitudinal	M	SZA	GSK3BMOOD242336_at	I	14	42	56	0.505102	0.477366	-0.0814917	0.724769	0.650806
Longitudinal	All	Females	TMEM161BMOOD227861_at	D	9	36	45	0.506173	0.477372	0.151399	0.839589	0.515876
Longitudinal	M	SZ	GLO1MOOD200681_at	D	6	48	54	0.506944	0.47805	0.189491	0.915023	0.541578
Cross-sectional	M	SZ	MARCKSMOOD201670_s_at	I	11	76	87	0.504785	0.479628	0.0200763	0.426783	0.665274
Cross-sectional	M	SZ	FANCFMOOD218689_at	D	11	76	87	0.504785	0.479628	0.0509071	0.680203	0.517932
Longitudinal	All	All	BIOM26	Panel	46	208	254	0.502404	0.47966	-0.0169575	0.606014	0.524729
Longitudinal	All	Males	TPH1MOOD1553859_at	I	37	174	211	0.502485	0.48108	0.00394852	0.477267	0.659621
Cross-sectional	F	BP	NRG1MOOD208230_s_at	I	8	22	30	0.505682	0.481297	-0.10325	0.706418	0.669254
Cross-sectional	M	BP	OGTMOOD207563_s_at	D	7	82	89	0.503484	0.487841	-0.118082	0.13521	0.449496
Cross-sectional	M	BP	GLO1MOOD200681_at	D	7	82	89	0.503484	0.487841	-0.16391	0.0624091	0.491396
Longitudinal	All	Females	TMEM106BMOOD226529_at	D	9	36	45	0.503086	0.488681	0.113144	0.770355	0.534849
Longitudinal	All	Females	GLO1MOOD200681_at	D	9	36	45	0.503086	0.488681	0.0778699	0.694428	0.530357
Longitudinal	M	SZ	RPL3MOOD212039_x_at	D	6	48	54	0.503472	0.489021	0.0104507	0.529893	0.514973
Longitudinal	All	Males	ANK3MOOD206385_s_at	D	37	174	211	0.501243	0.490537	0.014238	0.581449	0.396282
Longitudinal	M	MDD	MARCKSMOOD201670_s_at	I	9	21	30	0.502646	0.490973	-0.127585	0.749167	0.40946
Longitudinal	M	MDD	DOCK10MOOD219279_at	D	9	21	30	0.502646	0.490973	-0.131743	0.243854	0.676169
Longitudinal	M	MDD	BIOM26	Panel	9	21	30	0.502646	0.490973	0.13939	0.231283	0.717142
Longitudinal	All	All	PRPS1MOOD209440_at	D	46	210	256	0.500932	0.492107	-0.00496428	0.4685	0.389884
Longitudinal	All	All	CD47MOOD213856_at	D	46	208	254	0.500523	0.495576	0.0693836	0.864697	0.461385
Cross-sectional	All	All	GLO1MOOD200681_at	D	87	359	446	0.500112	0.498705	0.0144194	0.619314	0.619979
Cross-sectional	M	BP	BIOM26	Panel	7	82	89	0.5	0.5	0.208663	0.0248606	0.528772
Longitudinal	F	BP	NR3C1MOOD241492_at	I	2	14	16	0.5	0.5	-0.189314	0.758728	0.76374
Longitudinal	F	BP	MARCKSMOOD201670_s_at	I	2	14	16	0.5	0.5	0.276543	0.149905	0.710943
Longitudinal	M	BP	DOCK10MOOD219279_at	D	4	47	51	0.5	0.5	-0.095118	0.253362	0.377592
Longitudinal	All	Females	BIOM26	Panel	9	36	45	0.5	0.5	-0.113317	0.770699	0.551281
Cross-sectional	M	PTSD	MARCKSMOOD201668_x_at	I	6	13	19	0.5	0.5	0.194116	0.212927	0.624175
Longitudinal	M	PTSD	TMEM161BMOOD227861_at	D	2	7	9	0.5	0.5	-0.137786	0.361854	0.54997
Longitudinal	M	PTSD	RPL3MOOD212039_x_at	D	2	7	9	0.5	0.5	0.164405	0.663736	0.44509
Longitudinal	M	PTSD	PRPS1MOOD209440_at	D	2	7	9	0.5	0.5	0.106981	0.607936	0.528963
Longitudinal	M	PTSD	OGTMOOD207563_s_at	D	2	7	9	0.5	0.5	-0.0316222	0.467817	0.475716
Longitudinal	M	PTSD	ARNTLMOOD209824_s_at	D	2	7	9	0.5	0.5	-0.128056	0.371333	0.415682
Longitudinal	F	SZ	TPH1MOOD1553859_at	I	3	2	5	0.5	0.5	-0.102846	0.565358	0.55604
Longitudinal	M	SZ	TMEM161BMOOD227861_at	D	6	48	54	0.5	0.5	0.206906	0.933343	0.428927
Longitudinal	F	SZ	SPECC1MOOD223498_at	I	3	2	5	0.5	0.5	0.0902344	0.442633	0.67595
Longitudinal	F	SZ	NRG1MOOD208232_x_at	I	3	2	5	0.5	0.5	-0.0222177	0.514143	0.515961
Longitudinal	F	SZ	MARCKSMOOD201670_s_at	I	3	2	5	0.5	0.5	-0.00081216	0.500517	0.277424
Longitudinal	M	SZ	BIOM26	Panel	6	48	54	0.5	0.5	-0.226852	0.950487	0.484126
Longitudinal	F	SZA	DOCK10MOOD219279_at	D	1	12	13	0.5	0.5	-0.264147	0.191584	NA
Cross-sectional	All	All	GRK3MOOD204183_s_at	I	87	359	446	0.499936	0.50074	0.0303621	0.261231	0.515844
Cross-sectional	M	SZ	ANK3MOOD206385_s_at	D	11	76	87	0.498804	0.505095	-0.102859	0.171553	0.533928
Longitudinal	M	MDD	TMEM161BMOOD227861_at	D	9	21	30	0.497354	0.509027	-0.114487	0.27345	0.596614
Longitudinal	All	Males	PRPS1MOOD209440_at	D	37	174	211	0.498757	0.509463	-0.0147884	0.415449	0.367564
Cross-sectional	M	SZ	TPH1MOOD1553859_at	I	11	76	87	0.497608	0.510189	0.024136	0.412195	0.577594
Cross-sectional	All	Females	BIOM26	Panel	23	59	82	0.496684	0.518524	-0.115	0.848213	0.567304
Cross-sectional	F	BP	OGTMOOD207563_s_at	D	8	22	30	0.494318	0.518703	0.245996	0.904964	0.464733
Cross-sectional	M	SZ	FGFR1MOOD211535_s_at	I	11	76	87	0.495215	0.520372	-0.00366493	0.513438	0.583701
Longitudinal	All	Males	SPECC1MOOD223498_at	I	37	174	211	0.497204	0.521283	0.0934706	0.0880858	0.465557
Longitudinal	M	SZ	FANCFMOOD218689_at	D	6	48	54	0.493056	0.52195	0.114733	0.795631	0.537512
Longitudinal	All	Females	FANCFMOOD218689_at	D	9	36	45	0.493827	0.522628	0.0817922	0.703376	0.497493
Longitudinal	All	Males	OLFM1MOOD210924_at	I	37	174	211	0.496893	0.523645	0.0169222	0.403473	0.468531
Longitudinal	All	Males	OLFM1MOOD210924_at	I	37	174	211	0.496893	0.523645	0.0169222	0.403473	0.468531
Cross-sectional	All	Females	PRPS1MOOD209440_at	D	23	59	82	0.495578	0.524692	0.143382	0.900621	0.450226
Cross-sectional	All	Females	TMEM106BMOOD226529_at	D	23	59	82	0.49521	0.526746	0.106952	0.830558	0.63161
Longitudinal	M	BP	CD47MOOD213856_at	D	4	47	51	0.489362	0.527932	0.00705984	0.519607	0.419437
Cross-sectional	F	PSYCHOSIS	MARCKSMOOD201668_x_at	I	7	23	30	0.490683	0.529316	-0.0208112	0.54346	0.461243
Cross-sectional	All	Males	ANK3MOOD206385_s_at	D	64	300	364	0.496979	0.530249	-0.00594685	0.454988	0.411082
Cross-sectional	M	SZ	PRPS1MOOD208447_s_at	D	11	76	87	0.492823	0.530541	0.117896	0.861605	0.457674
Cross-sectional	M	SZ	HNRNPDLMOOD212454_x_at	D	11	76	87	0.492823	0.530541	0.108073	0.840468	0.450425
Cross-sectional	M	MOOD	GRK3MOOD204183_s_at	I	3	11	14	0.484848	0.531026	0.0417519	0.443652	0.509681
Longitudinal	M	SZ	GLSMOOD203159_at	D	6	48	54	0.489583	0.532904	0.251057	0.966462	0.422932
Longitudinal	All	Females	SLC6A4MOOD242009_at	I	9	36	45	0.490741	0.533919	-0.0357592	0.592199	0.596429
Longitudinal	All	Females	SLC6A4MOOD242009_at	I	9	36	45	0.490741	0.533919	-0.0357592	0.592199	0.596429
Cross-sectional	M	MDD	MARCKSMOOD201670_s_at	I	17	38	55	0.49226	0.536279	-0.154315	0.869684	0.597145
Longitudinal	M	PSYCHOSIS	GSK3BMOOD242336_at	I	20	90	110	0.493333	0.537047	-0.0849289	0.811155	0.72197
Cross-sectional	F	BP	OLFM1MOOD210924_at	I	8	22	30	0.488636	0.537364	-0.160463	0.801518	0.62434
Longitudinal	All	Males	RPL3MOOD212039_x_at	D	37	174	211	0.494874	0.538974	-0.0947023	0.0852592	0.557169
Cross-sectional	M	SZ	GLSMOOD203159_at	D	11	76	87	0.490431	0.54069	0.114153	0.853783	0.50704
Longitudinal	F	PSYCHOSIS	SPECC1MOOD223498_at	I	4	14	18	0.482143	0.542288	0.00213058	0.496653	0.737357
Cross-sectional	F	PTSD	RPL3MOOD212039_x_at	D	7	3	10	0.47619	0.545365	0.130609	0.640441	0.477944
Cross-sectional	F	PTSD	PRPS1MOOD208447_s_at	D	7	3	10	0.47619	0.545365	0.0100652	0.511008	0.440077
Cross-sectional	F	PTSD	MARCKSMOOD201668_x_at	I	7	3	10	0.47619	0.545365	0.136455	0.3535	0.550516
Cross-sectional	M	PSYCHOSIS	FGFR1MOOD211535_s_at	I	31	151	182	0.493271	0.546926	-0.0860245	0.875889	0.4904
Cross-sectional	M	SZA	FGFR1MOOD211535_s_at	I	20	75	95	0.491333	0.547233	-0.148994	0.925214	0.416193
Cross-sectional	All	Males	OLFM1MOOD210924_at	I	64	300	364	0.49526	0.547394	0.04003	0.223208	0.538335
Cross-sectional	All	Males	OLFM1MOOD210924_at	I	64	300	364	0.49526	0.547394	0.04003	0.223208	0.538335
Cross-sectional	All	Females	OLFM1MOOD210924_at	I	23	59	82	0.490789	0.551331	-0.0671474	0.725543	0.539765
Cross-sectional	All	Females	OLFM1MOOD210924_at	I	23	59	82	0.490789	0.551331	-0.0671474	0.725543	0.539765
Longitudinal	M	PSYCHOSIS	GRK3MOOD204183_s_at	I	20	90	110	0.490556	0.552408	0.0445377	0.322037	0.609961
Cross-sectional	M	BP	TMEM161BMOOD227861_at	D	7	82	89	0.484321	0.554551	-0.167912	0.0578739	0.585373
Cross-sectional	All	Females	TMEM161BMOOD227861_at	D	23	59	82	0.490052	0.555412	0.0799654	0.762431	0.720985
Cross-sectional	M	SZ	GRK3MOOD204183_s_at	I	11	76	87	0.486842	0.555863	0.13685	0.103125	0.583154
Cross-sectional	F	BP	GSK3BMOOD242336_at	I	8	22	30	0.482955	0.555944	-0.0191117	0.539923	0.851414
Longitudinal	All	Females	OGTMOOD207563_s_at	D	9	36	45	0.484568	0.556411	0.117094	0.77817	0.596645
Cross-sectional	All	All	OLFM1MOOD210924_at	I	87	359	446	0.494925	0.558413	0.0244261	0.303459	0.552707
Cross-sectional	M	PSYCHOSIS	MARCKSMOOD201670_s_at	I	31	151	182	0.491562	0.558766	-0.0484222	0.741873	0.720954
Cross-sectional	F	SZ	OLFM1MOOD210924_at	I	3	5	8	0.466667	0.559251	0.123212	0.385653	0.578532
Cross-sectional	F	SZ	MARCKSMOOD201670_s_at	I	3	5	8	0.466667	0.559251	0.13423	0.375662	0.544848
Cross-sectional	F	SZ	CALM1MOOD209563_x_at	D	3	5	8	0.466667	0.559251	0.0677012	0.563276	0.516187
Cross-sectional	All	Females	RPL3MOOD212039_x_at	D	23	59	82	0.489315	0.559487	0.090675	0.791077	0.554763
Longitudinal	F	BP	NRG1MOOD208232_x_at	I	2	14	16	0.464286	0.563078	0.0876642	0.37341	0.681273
Longitudinal	All	All	GSK3BMOOD242336_at	I	46	210	256	0.492029	0.567215	-0.0323085	0.696563	0.808939
Cross-sectional	M	PTSD	GSK3BMOOD242336_at	I	6	13	19	0.474359	0.569622	0.00212848	0.49655	0.473528
Cross-sectional	M	SZ	SORT1MOOD224818_at	I	11	76	87	0.483254	0.570954	-0.0897193	0.795714	0.734791
Cross-sectional	All	Males	ARNTLMOOD209824_s_at	D	64	300	364	0.492865	0.571138	-0.0431807	0.205713	0.576414
Cross-sectional	All	Females	TPH1MOOD1553859_at	I	23	59	82	0.487104	0.571673	-0.125864	0.870073	0.63374
Longitudinal	All	All	SPECC1MOOD223498_at	I	46	210	256	0.491408	0.572397	0.0613158	0.164242	0.515045
Cross-sectional	M	SZA	MARCKSMOOD201670_s_at	I	20	75	95	0.486667	0.572434	-0.100437	0.833586	0.664566
Cross-sectional	All	All	CD47MOOD213856_at	D	87	359	446	0.493164	0.578453	0.0564202	0.882805	0.532035
Cross-sectional	All	Females	SORT1MOOD224818_at	I	23	59	82	0.48563	0.579759	-0.00595476	0.521172	0.648856
Longitudinal	All	Males	NR3C1MOOD241492_at	I	37	172	209	0.488843	0.58424	-0.0237336	0.633487	0.557456
Cross-sectional	M	BP	RPL3MOOD212039_x_at	D	7	82	89	0.47561	0.584482	-0.197681	0.0316607	0.652504
Longitudinal	All	Females	SPECC1MOOD223498_at	I	9	36	45	0.475309	0.589789	-0.121868	0.787416	0.6161
Longitudinal	M	SZA	SPECC1MOOD223498_at	I	14	42	56	0.479592	0.589813	0.0367462	0.394014	0.673096
Longitudinal	M	SZA	MARCKSMOOD201670_s_at	I	14	42	56	0.479592	0.589813	0.071741	0.299642	0.784395
Cross-sectional	M	BP	TMEM106BMOOD226529_at	D	7	82	89	0.473868	0.590416	-0.184805	0.0414797	0.622042
Cross-sectional	F	BP	FGFR1MOOD211535_s_at	I	8	22	30	0.471591	0.592698	0.0278054	0.442019	0.622525
Cross-sectional	All	All	SLC6A4MOOD242009_at	I	87	359	446	0.491868	0.593084	-0.0478504	0.84334	0.437889
Longitudinal	M	BP	NR3C1MOOD241492_at	I	4	47	51	0.462766	0.596868	0.0841815	0.278496	0.700575
Longitudinal	M	MDD	OGTMOOD207563_s_at	D	9	21	30	0.470899	0.598285	-0.116808	0.269374	0.582391
Cross-sectional	F	SZA	SMAD7MOOD204790_at	D	4	18	22	0.458333	0.600784	-0.198699	0.187684	0.610566
Cross-sectional	M	PTSD	MARCKSMOOD201670_s_at	I	6	13	19	0.461538	0.60377	0.215724	0.187542	0.635765
Cross-sectional	M	BP	GRK3MOOD204183_s_at	I	7	82	89	0.469512	0.605157	0.132345	0.108167	0.546455
Cross-sectional	M	SZ	BIOM26	Panel	11	76	87	0.47488	0.605729	-0.0981149	0.817029	0.597136
Cross-sectional	M	SZ	PRPS1MOOD209440_at	D	11	76	87	0.473684	0.610635	0.103854	0.830784	0.666237
Longitudinal	All	Females	NR3C1MOOD241492_at	I	9	36	45	0.469136	0.6117	0.0163952	0.457436	0.765678
Cross-sectional	All	Females	MARCKSMOOD201670_s_at	I	23	59	82	0.479735	0.611739	0.168667	0.0649146	0.725226
Longitudinal	M	MOOD	HAMD	I	2	7	9	0.428571	0.615151	-0.397647	0.855393	0.53932
Longitudinal	M	PTSD	SORT1MOOD224818_at	I	2	7	9	0.428571	0.615151	-0.0660165	0.567	0.693767
Longitudinal	M	PTSD	SMAD7MOOD204790_at	D	2	7	9	0.428571	0.615151	-0.289016	0.22534	0.58976
Longitudinal	M	PTSD	OLFM1MOOD210924_at	I	2	7	9	0.428571	0.615151	0.410909	0.13596	0.66174
Longitudinal	M	PTSD	GSK3BMOOD242336_at	I	2	7	9	0.428571	0.615151	0.186965	0.31502	0.50169
Cross-sectional	All	Males	TMEM161BMOOD227861_at	D	64	300	364	0.488333	0.615284	-0.0210964	0.344153	0.663294
Longitudinal	All	All	SLC6A4MOOD242009_at	I	46	208	254	0.485786	0.618526	-0.0680621	0.86007	0.5423
Longitudinal	M	SZ	TMEM106BMOOD226529_at	D	6	48	54	0.461806	0.618966	0.139124	0.842145	0.619096
Longitudinal	M	SZ	MARCKSMOOD201668_x_at	I	6	48	54	0.461806	0.618966	0.160928	0.122516	0.885499
Cross-sectional	All	Males	GLO1MOOD200681_at	D	64	300	364	0.487865	0.619777	-0.00682619	0.448367	0.72702
Longitudinal	All	Males	SLC6A4MOOD242009_at	I	37	172	209	0.483815	0.621203	-0.0731936	0.853879	0.517685
Longitudinal	All	Males	SLC6A4MOOD242009_at	I	37	172	209	0.483815	0.621203	-0.0731936	0.853879	0.517685
Longitudinal	M	BP	NRG1MOOD208232_x_at	I	4	47	51	0.452128	0.623741	0.0191977	0.446815	0.642906
Cross-sectional	All	Females	MARCKSMOOD201668_x_at	I	23	59	82	0.476787	0.627463	0.134074	0.114898	0.770478
Cross-sectional	F	BP	TPH1MOOD1553859_at	I	8	22	30	0.460227	0.628666	-0.0909327	0.683635	0.721445
Cross-sectional	All	All	ARNTLMOOD209824_s_at	D	87	359	446	0.48849	0.630544	-0.025571	0.295082	0.684844
Longitudinal	M	MDD	OLFM1MOOD210924_at	I	9	21	30	0.460317	0.632854	0.128001	0.250129	0.650366
Longitudinal	M	MDD	GLSMOOD203159_at	D	9	21	30	0.460317	0.632854	-0.108857	0.283455	0.707617
Longitudinal	M	MDD	CD47MOOD213856_at	D	9	21	30	0.460317	0.632854	-0.227172	0.113666	0.751572
Cross-sectional	F	PTSD	OGTMOOD207563_s_at	D	7	3	10	0.428571	0.63378	0.0210872	0.523054	0.60075
Cross-sectional	All	Females	FGFR1MOOD211535_s_at	I	23	59	82	0.475313	0.635258	0.0159106	0.44359	0.58827
Cross-sectional	All	Males	SLC6A4MOOD242009_at	I	64	300	364	0.48612	0.636354	-0.0561288	0.857246	0.424105
Cross-sectional	All	Males	SLC6A4MOOD242009_at	I	64	300	364	0.48612	0.636354	-0.0561288	0.857246	0.424105
Cross-sectional	M	PTSD	SMAD7MOOD204790_at	D	6	13	19	0.448718	0.63714	0.0619245	0.599417	0.5885
Cross-sectional	M	SZ	NR3C1MOOD241492_at	I	11	76	87	0.466507	0.639681	-0.057743	0.702375	0.760381
Cross-sectional	All	All	TMEM161BMOOD227861_at	D	87	359	446	0.487561	0.640644	-0.00669024	0.443977	0.745071
Longitudinal	All	All	RPL3MOOD212039_x_at	D	46	210	256	0.483023	0.640786	-0.0839263	0.0903484	0.63385
Longitudinal	All	All	ANK3MOOD206385_s_at	D	46	210	256	0.483023	0.640786	0.0316084	0.692653	0.492488
Cross-sectional	M	BP	SORT1MOOD224818_at	I	7	82	89	0.458188	0.642737	0.0723982	0.250081	0.473398
Cross-sectional	All	Females	NRG1MOOD208230_s_at	I	23	59	82	0.473839	0.642978	0.0516781	0.322367	0.736026
Cross-sectional	All	Females	NRG1MOOD208230_s_at	I	23	59	82	0.473839	0.642978	0.0516781	0.322367	0.736026
Cross-sectional	F	PSYCHOSIS	NRG1MOOD208230_s_at	I	7	23	30	0.453416	0.643472	0.206677	0.136583	0.662653
Cross-sectional	F	SZA	GRK3MOOD204183_s_at	I	4	18	22	0.4375	0.649204	0.161437	0.23646	0.735258
Longitudinal	M	MDD	PRPS1MOOD209440_at	D	9	21	30	0.455026	0.649762	-0.124502	0.256071	0.650077
Longitudinal	M	MDD	CALM1MOOD209563_x_at	D	9	21	30	0.455026	0.649762	-0.0335946	0.430054	0.666788
Longitudinal	M	SZ	MARCKSMOOD201670_s_at	I	6	48	54	0.451389	0.650006	0.0430746	0.378558	0.868297
Longitudinal	M	SZ	GSK3BMOOD242336_at	I	6	48	54	0.451389	0.650006	-0.092408	0.746844	0.665827
Longitudinal	All	Males	TMEM161BMOOD227861_at	D	37	172	209	0.47973	0.650455	-0.0417412	0.274224	0.615194
Cross-sectional	M	MDD	GRK3MOOD204183_s_at	I	17	38	55	0.466718	0.652318	0.0537376	0.348395	0.586841
Cross-sectional	M	BP	GSK3BMOOD242336_at	I	7	82	89	0.454704	0.654046	-0.0196225	0.572412	0.641102
Longitudinal	All	All	NR3C1MOOD241492_at	I	46	208	254	0.481187	0.655124	-0.0180003	0.612364	0.673989
Longitudinal	All	Males	TMEM106BMOOD226529_at	D	37	172	209	0.478787	0.657088	-0.0474528	0.247529	0.714734
Longitudinal	All	Males	FANCFMOOD218689_at	D	37	172	209	0.478473	0.659288	-0.0790679	0.127561	0.714065
Longitudinal	All	All	FANCFMOOD218689_at	D	46	208	254	0.480351	0.661637	-0.0603751	0.168943	0.70595
Longitudinal	All	All	TMEM161BMOOD227861_at	D	46	208	254	0.480038	0.664067	-0.0190482	0.381285	0.615506
Longitudinal	M	MDD	GLO1MOOD200681_at	D	9	21	30	0.449735	0.666378	-0.154559	0.207393	0.749725
Cross-sectional	All	Males	PRPS1MOOD208447_s_at	D	64	300	364	0.482812	0.667066	-0.0275364	0.30026	0.690575
Cross-sectional	F	MDD	CD47MOOD213856_at	D	1	11	12	0.363636	0.668046	-0.0212833	0.473827	NA
Cross-sectional	All	Females	ARNTLMOOD209824_s_at	D	23	59	82	0.467944	0.673286	0.0780392	0.757064	0.742375
Cross-sectional	All	All	OGTMOOD207563_s_at	D	87	359	446	0.484488	0.67335	0.00236426	0.519855	0.757821
Cross-sectional	All	Males	FGFR1MOOD211535_s_at	I	64	300	364	0.482057	0.673933	-0.0699901	0.90863	0.665112
Longitudinal	M	BP	RPL3MOOD212039_x_at	D	4	47	51	0.430851	0.675612	-0.140718	0.16233	0.640866
Longitudinal	M	PSYCHOSIS	MARCKSMOOD201670_s_at	I	20	90	110	0.467222	0.676251	0.0588466	0.27071	0.884076
Cross-sectional	F	SZ	SLC6A4MOOD242009_at	I	3	5	8	0.4	0.676616	0.25656	0.269821	0.849984
Longitudinal	M	MDD	TPH1MOOD1553859_at	I	9	21	30	0.444444	0.682675	0.024643	0.448576	0.668088
Longitudinal	M	MDD	SLC6A4MOOD242009_at	I	9	21	30	0.444444	0.682675	0.0539793	0.388473	0.76129
Longitudinal	All	Females	RPL3MOOD212039_x_at	D	9	36	45	0.447531	0.685232	-0.0103492	0.473103	0.742186
Longitudinal	All	Females	CD47MOOD213856_at	D	9	36	45	0.447531	0.685232	0.149893	0.837143	0.656683
Longitudinal	All	All	OLFM1MOOD210924_at	I	46	210	256	0.477226	0.685694	0.0235326	0.35393	0.584239
Longitudinal	All	Males	GSK3BMOOD242336_at	I	37	174	211	0.474526	0.686618	-0.0236347	0.63357	0.858594
Longitudinal	All	Males	GSK3BMOOD242336_at	I	37	174	211	0.474526	0.686618	-0.0236347	0.63357	0.858594
Longitudinal	All	Males	FGFR1MOOD211535_s_at	I	37	172	209	0.47423	0.688438	-0.0835313	0.885407	0.760707
Cross-sectional	All	Females	GRK3MOOD204183_s_at	I	23	59	82	0.464628	0.689862	-0.0133789	0.54748	0.659476
Longitudinal	All	All	TMEM106BMOOD226529_at	D	46	208	254	0.47638	0.691888	-0.0290768	0.322321	0.717254
Longitudinal	M	SZA	NR3C1MOOD241492_at	I	14	42	56	0.454082	0.695286	0.127585	0.174363	0.627545
Longitudinal	M	MDD	RPL3MOOD212039_x_at	D	9	21	30	0.439153	0.698624	-0.175774	0.176416	0.860065
Longitudinal	M	BP	GLSMOOD203159_at	D	4	47	51	0.420213	0.700394	-0.052589	0.356995	0.558595
Cross-sectional	All	All	FGFR1MOOD211535_s_at	I	87	359	446	0.481846	0.700441	-0.056784	0.884309	0.685854
Cross-sectional	M	PTSD	OLFM1MOOD210924_at	I	6	13	19	0.423077	0.700637	0.130506	0.29718	0.672999
Longitudinal	F	SZA	SMAD7MOOD204790_at	D	1	12	13	0.333333	0.70351	-0.39508	0.0907604	NA
Longitudinal	F	SZA	HNRNPDLMOOD212454_x_at	D	1	12	13	0.333333	0.70351	-0.216513	0.238701	NA
Longitudinal	F	SZA	GLSMOOD203159_at	D	1	12	13	0.333333	0.70351	-0.0889746	0.386271	NA
Longitudinal	F	SZA	CD47MOOD213856_at	D	1	12	13	0.333333	0.70351	-0.188557	0.268642	NA
Cross-sectional	All	Females	NR3C1MOOD241492_at	I	23	59	82	0.461312	0.70606	0.00785482	0.472082	0.789482
Cross-sectional	M	MOOD	NRG1MOOD208232_x_at	I	3	11	14	0.393939	0.707106	-0.225621	0.780999	0.729799
Longitudinal	M	SZ	OLFM1MOOD210924_at	I	6	48	54	0.430556	0.709006	-0.142138	0.847382	0.901798
Longitudinal	All	All	MARCKSMOOD201668_x_at	I	46	210	256	0.47381	0.710974	0.0977728	0.0593269	0.961121
Cross-sectional	F	PSYCHOSIS	FGFR1MOOD211535_s_at	I	7	23	30	0.428571	0.713885	0.146995	0.219129	0.665739
Cross-sectional	All	All	MARCKSMOOD201670_s_at	I	87	359	446	0.480389	0.714933	0.0275009	0.281206	0.909462
Cross-sectional	F	PTSD	SORT1MOOD224818_at	I	7	3	10	0.380952	0.715594	0.150396	0.339175	0.723337
Longitudinal	F	SZ	SMAD7MOOD204790_at	D	3	2	5	0.333333	0.718149	-0.239933	0.348733	0.774905
Longitudinal	F	SZ	SLC6A4MOOD242009_at	I	3	2	5	0.333333	0.718149	0.455355	0.220467	0.872509
Longitudinal	F	SZ	PRPS1MOOD208447_s_at	D	3	2	5	0.333333	0.718149	0.0433721	0.527603	0.701542
Longitudinal	F	SZ	OGTMOOD207563_s_at	D	3	2	5	0.333333	0.718149	0.0368216	0.523436	0.696356
Longitudinal	F	SZ	NR3C1MOOD241492_at	I	3	2	5	0.333333	0.718149	0.305492	0.308587	0.776336
Longitudinal	F	SZ	MARCKSMOOD201668_x_at	I	3	2	5	0.333333	0.718149	0.489041	0.201565	0.63668
Longitudinal	F	SZ	GSK3BMOOD242336_at	I	3	2	5	0.333333	0.718149	0.15278	0.403117	0.825226
Longitudinal	F	SZ	GLSMOOD203159_at	D	3	2	5	0.333333	0.718149	-0.381166	0.263353	0.663184
Longitudinal	M	SZ	TPH1MOOD1553859_at	I	6	48	54	0.427083	0.71837	-0.0140452	0.540146	0.895687
Longitudinal	M	SZ	SORT1MOOD224818_at	I	6	48	54	0.427083	0.71837	-0.0400576	0.61317	0.94566
Cross-sectional	M	BP	TPH1MOOD1553859_at	I	7	82	89	0.433798	0.718759	0.0602415	0.287469	0.68533
Cross-sectional	All	Females	CD47MOOD213856_at	D	23	59	82	0.458364	0.720117	0.0402637	0.640259	0.752532
Longitudinal	M	MOOD	GRK3MOOD204183_s_at	I	2	7	9	0.357143	0.720908	0.0273863	0.472122	0.730226
Longitudinal	M	PTSD	TPH1MOOD1553859_at	I	2	7	9	0.357143	0.720908	0.416416	0.132452	0.698886
Longitudinal	M	PTSD	SLC6A4MOOD242009_at	I	2	7	9	0.357143	0.720908	0.296346	0.219372	0.70157
Longitudinal	M	PTSD	BIOM26	Panel	2	7	9	0.357143	0.720908	0.194593	0.307938	0.665304
Longitudinal	M	PTSD	ANK3MOOD206385_s_at	D	2	7	9	0.357143	0.720908	0.0215537	0.521946	0.736188
Cross-sectional	All	Males	MARCKSMOOD201670_s_at	I	64	300	364	0.476562	0.72202	0.0048736	0.463086	0.883085
Cross-sectional	F	SZA	TPH1MOOD1553859_at	I	4	18	22	0.402778	0.724372	-0.135442	0.726072	0.832061
Cross-sectional	F	SZA	GLO1MOOD200681_at	D	4	18	22	0.402778	0.724372	-0.253369	0.127618	0.669961
Cross-sectional	F	BP	MARCKSMOOD201670_s_at	I	8	22	30	0.426136	0.728961	0.213414	0.128743	0.828284
Longitudinal	M	MDD	SORT1MOOD224818_at	I	9	21	30	0.428571	0.729387	0.137175	0.234889	0.557874
Cross-sectional	All	Males	TMEM106BMOOD226529_at	D	64	300	364	0.475573	0.730298	-0.0237646	0.325669	0.771913
Cross-sectional	All	All	TMEM106BMOOD226529_at	D	87	359	446	0.4785	0.733211	-0.00519615	0.456431	0.791462
Longitudinal	M	SZA	FGFR1MOOD211535_s_at	I	14	42	56	0.443878	0.733825	8.46073e-05	0.499753	0.77632
Longitudinal	F	BP	GSK3BMOOD242336_at	I	2	14	16	0.357143	0.737321	-0.122066	0.67377	0.858931
Longitudinal	F	PSYCHOSIS	DOCK10MOOD219279_at	D	4	14	18	0.392857	0.738	-0.236844	0.172007	0.631786
Longitudinal	M	BP	PRPS1MOOD208447_s_at	D	4	47	51	0.398936	0.747191	-0.0515996	0.359574	0.566734
Longitudinal	M	BP	GSK3BMOOD242336_at	I	4	47	51	0.398936	0.747191	0.078078	0.293015	0.764986
Longitudinal	M	BP	GLO1MOOD200681_at	D	4	47	51	0.398936	0.747191	-0.147925	0.150119	0.717835
Longitudinal	M	BP	CALM1MOOD209563_x_at	D	4	47	51	0.398936	0.747191	-0.0207878	0.442438	0.738326
Cross-sectional	All	Males	SORT1MOOD224818_at	I	64	300	364	0.473385	0.748148	-0.0279504	0.702474	0.756502
Longitudinal	M	SZA	GRK3MOOD204183_s_at	I	14	42	56	0.438776	0.752124	0.0568258	0.338708	0.836409
Cross-sectional	M	SZA	NR3C1MOOD241492_at	I	20	75	95	0.45	0.753219	0.101382	0.164138	0.877882
Longitudinal	All	All	GRK3MOOD204183_s_at	I	46	208	254	0.467705	0.753417	0.0407579	0.258933	0.63035
Cross-sectional	All	Females	PRPS1MOOD208447_s_at	D	23	59	82	0.450995	0.753773	0.125868	0.870081	0.637582
Cross-sectional	M	BP	OLFM1MOOD210924_at	I	7	82	89	0.419861	0.758375	0.213923	0.0220584	0.931975
Cross-sectional	All	All	FANCFMOOD218689_at	D	87	359	446	0.475619	0.759904	-0.0599463	0.103192	0.844044
Cross-sectional	F	MDD	GRK3MOOD204183_s_at	I	1	11	12	0.272727	0.765531	-0.0585854	0.571759	NA
Cross-sectional	All	All	PRPS1MOOD208447_s_at	D	87	359	446	0.474914	0.7662	-0.00575171	0.451794	0.727966
Cross-sectional	All	All	SORT1MOOD224818_at	I	87	359	446	0.47469	0.768184	-0.0243837	0.696229	0.784917
Longitudinal	M	BP	SLC6A4MOOD242009_at	I	4	47	51	0.388298	0.769058	0.0845244	0.27769	0.799582
Longitudinal	M	BP	ANK3MOOD206385_s_at	D	4	47	51	0.388298	0.769058	-0.0395444	0.391462	0.680567
Longitudinal	F	PSYCHOSIS	GLSMOOD203159_at	D	4	14	18	0.375	0.771378	-0.129593	0.304146	0.652168
Cross-sectional	F	SZ	OGTMOOD207563_s_at	D	3	5	8	0.333333	0.771972	-0.264694	0.263196	0.816833
Cross-sectional	F	SZ	NRG1MOOD208230_s_at	I	3	5	8	0.333333	0.771972	0.28514	0.246818	0.829615
Cross-sectional	F	SZ	GLO1MOOD200681_at	D	3	5	8	0.333333	0.771972	0.0691706	0.564641	0.72679
Cross-sectional	F	SZ	NR3C1MOOD241492_at	I	3	5	8	0.333333	0.773322	0.531967	0.0873814	0.787746
Cross-sectional	F	SZ	GRK3MOOD204183_s_at	I	3	5	8	0.333333	0.773322	0.735406	0.0188034	0.842052
Cross-sectional	M	PSYCHOSIS	NR3C1MOOD241492_at	I	31	151	182	0.457167	0.773502	0.0329749	0.329277	0.914638
Cross-sectional	M	SZ	TMEM161BMOOD227861_at	D	11	76	87	0.425837	0.785773	0.0780958	0.763927	0.763926
Cross-sectional	M	BP	FANCFMOOD218689_at	D	7	82	89	0.409408	0.785975	-0.185429	0.0409533	0.777862
Cross-sectional	F	PTSD	FGFR1MOOD211535_s_at	I	7	3	10	0.333333	0.787485	-0.0764476	0.583128	0.680213
Longitudinal	F	SZA	SORT1MOOD224818_at	I	1	12	13	0.25	0.788661	0.0770769	0.401188	NA
Longitudinal	F	SZA	PRPS1MOOD209440_at	D	1	12	13	0.25	0.788661	-0.634981	0.00985748	NA
Longitudinal	F	SZA	GLO1MOOD200681_at	D	1	12	13	0.25	0.788661	-0.19242	0.264412	NA
Cross-sectional	F	PSYCHOSIS	CALM1MOOD209563_x_at	D	7	23	30	0.397516	0.79076	-0.0696312	0.357323	0.823821
Longitudinal	All	Males	GRK3MOOD204183_s_at	I	37	172	209	0.456474	0.79674	0.0508091	0.23251	0.650066
Cross-sectional	F	PSYCHOSIS	GRK3MOOD204183_s_at	I	7	23	30	0.39441	0.797793	0.32711	0.03883	0.887288
Longitudinal	M	MDD	MARCKSMOOD201668_x_at	I	9	21	30	0.402116	0.798772	0.0791417	0.338811	0.953438
Longitudinal	All	All	FGFR1MOOD211535_s_at	I	46	208	254	0.459971	0.802169	-0.0470505	0.77234	0.872163
Cross-sectional	F	SZA	PRPS1MOOD209440_at	D	4	18	22	0.361111	0.802687	-0.388463	0.0369993	0.751817
Longitudinal	M	PSYCHOSIS	NR3C1MOOD241492_at	I	20	90	110	0.438889	0.803027	0.0166196	0.43159	0.770223
Cross-sectional	All	Males	TPH1MOOD1553859_at	I	64	300	364	0.466042	0.803221	0.0515475	0.163362	0.838424
Cross-sectional	M	BP	FGFR1MOOD211535_s_at	I	7	82	89	0.402439	0.803309	0.0445556	0.339217	0.647536
Cross-sectional	All	All	TPH1MOOD1553859_at	I	87	359	446	0.4704	0.804308	0.0259899	0.292043	0.848973
Cross-sectional	F	PSYCHOSIS	SPECC1MOOD223498_at	I	7	23	30	0.391304	0.804844	0.108251	0.284542	0.837814
Cross-sectional	M	SZ	SLC6A4MOOD242009_at	I	11	76	87	0.41866	0.807432	-0.0957156	0.811082	0.902938
Cross-sectional	M	MDD	GLSMOOD203159_at	D	17	38	55	0.425697	0.809001	-0.0779697	0.285758	0.821094
Longitudinal	M	MOOD	NRG1MOOD208232_x_at	I	2	7	9	0.285714	0.810112	-0.219458	0.71476	0.901903
Longitudinal	M	PTSD	MARCKSMOOD201668_x_at	I	2	7	9	0.285714	0.810112	0.329964	0.192921	0.888691
Longitudinal	M	PTSD	GLSMOOD203159_at	D	2	7	9	0.285714	0.810112	-0.454497	0.109523	0.950015
Longitudinal	M	PTSD	CALM1MOOD209563_x_at	D	2	7	9	0.285714	0.810112	-0.296636	0.219137	0.73287
Longitudinal	All	Females	ANK3MOOD206385_s_at	D	9	36	45	0.404321	0.810471	0.155308	0.845832	0.753705
Cross-sectional	All	Males	FANCFMOOD218689_at	D	64	300	364	0.464948	0.810749	-0.082541	0.0579696	0.861193
Longitudinal	M	SZ	NR3C1MOOD241492_at	I	6	48	54	0.388889	0.810779	-0.1303	0.826164	0.859812
Cross-sectional	F	PSYCHOSIS	GLSMOOD203159_at	D	7	23	30	0.385093	0.81783	-0.0888214	0.32034	0.826083
Longitudinal	M	BP	PRPS1MOOD209440_at	D	4	47	51	0.361702	0.818833	-0.145302	0.154493	0.626245
Longitudinal	M	BP	MARCKSMOOD201668_x_at	I	4	47	51	0.361702	0.818833	0.191485	0.0891403	0.932452
Cross-sectional	All	Males	NR3C1MOOD241492_at	I	64	300	364	0.463177	0.822557	0.0106149	0.420025	0.737812
Longitudinal	M	MDD	NRG1MOOD208232_x_at	I	9	21	30	0.391534	0.823232	0.14821	0.21722	0.744143
Longitudinal	M	MDD	GSK3BMOOD242336_at	I	9	21	30	0.391534	0.823232	0.0616101	0.373188	0.862439
Cross-sectional	F	SZA	CALM1MOOD209563_x_at	D	4	18	22	0.347222	0.825462	-0.128459	0.284432	0.819227
Longitudinal	M	BP	TMEM161BMOOD227861_at	D	4	47	51	0.356383	0.827916	-0.172089	0.113614	0.730556
Longitudinal	F	BP	OLFM1MOOD210924_at	I	2	14	16	0.285714	0.829619	-0.244095	0.81887	0.902264
Longitudinal	F	PSYCHOSIS	CALM1MOOD209563_x_at	D	4	14	18	0.339286	0.830411	-0.254177	0.154385	0.840691
Cross-sectional	F	PSYCHOSIS	NRG1MOOD208232_x_at	I	7	23	30	0.378882	0.830505	0.121999	0.260363	0.850504
Cross-sectional	M	BP	ANK3MOOD206385_s_at	D	7	82	89	0.390244	0.831518	-0.144274	0.0886829	0.768194
Longitudinal	M	BP	HNRNPDLMOOD212454_x_at	D	4	47	51	0.351064	0.836703	-0.129477	0.182587	0.67442
Cross-sectional	M	MDD	CALM1MOOD209563_x_at	D	17	38	55	0.416409	0.837319	-0.018881	0.445586	0.81478
Longitudinal	All	Males	MARCKSMOOD201668_x_at	I	37	174	211	0.448431	0.837548	0.104927	0.0643435	0.987604
Longitudinal	All	Females	SORT1MOOD224818_at	I	9	36	45	0.391975	0.839677	0.10249	0.251446	0.886663
Cross-sectional	M	BP	MARCKSMOOD201668_x_at	I	7	82	89	0.385017	0.842771	0.120127	0.131075	0.941849
Cross-sectional	M	MOOD	OLFM1MOOD210924_at	I	3	11	14	0.30303	0.844243	-0.0687959	0.592386	0.894817
Cross-sectional	F	MDD	TMEM161BMOOD227861_at	D	1	11	12	0.181818	0.844682	-0.221409	0.244603	NA
Longitudinal	M	BP	BIOM26	Panel	4	47	51	0.345745	0.845193	0.150328	0.146184	0.750242
Cross-sectional	M	MDD	ANK3MOOD206385_s_at	D	17	38	55	0.413313	0.846118	-0.0189967	0.445255	0.842452
Cross-sectional	F	SZA	SORT1MOOD224818_at	I	4	18	22	0.333333	0.846493	0.439468	0.0203568	0.985842
Cross-sectional	F	PTSD	MARCKSMOOD201670_s_at	I	7	3	10	0.285714	0.847471	0.628635	0.0257814	0.793005
Cross-sectional	F	SZ	TPH1MOOD1553859_at	I	3	5	8	0.266667	0.851641	0.28421	0.247553	0.766087
Cross-sectional	F	SZ	MARCKSMOOD201668_x_at	I	3	5	8	0.266667	0.851641	0.247031	0.277658	0.672747
Cross-sectional	F	SZ	ANK3MOOD206385_s_at	D	3	5	8	0.266667	0.851641	-0.111867	0.395997	0.887914
Cross-sectional	F	SZ	GSK3BMOOD242336_at	I	3	5	8	0.266667	0.853087	0.494298	0.106545	0.879459
Longitudinal	All	Females	OLFM1MOOD210924_at	I	9	36	45	0.385802	0.853114	0.076809	0.308012	0.794281
Longitudinal	All	Females	OLFM1MOOD210924_at	I	9	36	45	0.385802	0.853114	0.076809	0.308012	0.794281
Longitudinal	M	BP	FANCFMOOD218689_at	D	4	47	51	0.340426	0.853387	-0.117057	0.206665	0.776275
Cross-sectional	F	PSYCHOSIS	GLO1MOOD200681_at	D	7	23	30	0.36646	0.854111	-0.156133	0.204995	0.786688
Cross-sectional	M	MDD	OGTMOOD207563_s_at	D	17	38	55	0.410217	0.854614	-0.235279	0.04189	0.898131
Longitudinal	F	PSYCHOSIS	SMAD7MOOD204790_at	D	4	14	18	0.321429	0.85588	-0.333063	0.0884181	0.902851
Longitudinal	F	PSYCHOSIS	NR3C1MOOD241492_at	I	4	14	18	0.321429	0.85588	0.513153	0.0147064	0.837904
Longitudinal	F	SZA	TMEM161BMOOD227861_at	D	1	12	13	0.166667	0.857475	-0.261557	0.194011	NA
Longitudinal	F	SZA	TMEM106BMOOD226529_at	D	1	12	13	0.166667	0.857475	-0.210709	0.244785	NA
Longitudinal	F	SZA	RPL3MOOD212039_x_at	D	1	12	13	0.166667	0.857475	-0.788189	0.000685603	NA
Longitudinal	F	SZA	FANCFMOOD218689_at	D	1	12	13	0.166667	0.857475	-0.54715	0.0264808	NA
Cross-sectional	All	All	NR3C1MOOD241492_at	I	87	359	446	0.462876	0.858808	0.0100362	0.416303	0.828
Cross-sectional	M	SZ	RPL3MOOD212039_x_at	D	11	76	87	0.398923	0.859753	-0.0623699	0.28302	0.825178
Longitudinal	M	BP	OGTMOOD207563_s_at	D	4	47	51	0.335106	0.861284	-0.112784	0.215351	0.862383
Cross-sectional	All	All	RPL3MOOD212039_x_at	D	87	359	446	0.462444	0.861591	-0.0620504	0.0954353	0.873359
Cross-sectional	F	SZA	SLC6A4MOOD242009_at	I	4	18	22	0.319444	0.865774	0.42182	0.0252687	0.752621
Cross-sectional	F	SZA	CD47MOOD213856_at	D	4	18	22	0.319444	0.865774	-0.330791	0.0663315	0.759874
Cross-sectional	All	Males	RPL3MOOD212039_x_at	D	64	300	364	0.455234	0.869643	-0.0885413	0.0458243	0.88435
Cross-sectional	All	All	MARCKSMOOD201668_x_at	I	87	359	446	0.460731	0.872251	0.031742	0.251864	0.944515
Cross-sectional	M	PTSD	FANCFMOOD218689_at	D	6	13	19	0.333333	0.872893	-0.106297	0.332467	0.731524
Cross-sectional	All	Males	MARCKSMOOD201668_x_at	I	64	300	364	0.454479	0.873622	0.015598	0.383392	0.920774
Cross-sectional	M	SZ	TMEM106BMOOD226529_at	D	11	76	87	0.392344	0.874814	0.0228011	0.58302	0.840491
Cross-sectional	F	PSYCHOSIS	TPH1MOOD1553859_at	I	7	23	30	0.354037	0.875401	-0.0112648	0.523556	0.886582
Longitudinal	F	SZ	HNRNPDLMOOD212454_x_at	D	3	2	5	0.166667	0.875893	-0.431744	0.233938	0.840491
Longitudinal	F	SZ	GLO1MOOD200681_at	D	3	2	5	0.166667	0.875893	-0.482206	0.205369	0.808698
Longitudinal	F	SZ	FANCFMOOD218689_at	D	3	2	5	0.166667	0.875893	-0.303504	0.309792	0.766645
Longitudinal	F	SZ	DOCK10MOOD219279_at	D	3	2	5	0.166667	0.875893	-0.21684	0.363045	0.838263
Longitudinal	F	SZ	CALM1MOOD209563_x_at	D	3	2	5	0.166667	0.875893	-0.815347	0.0462837	0.775195
Longitudinal	M	SZ	SLC6A4MOOD242009_at	I	6	48	54	0.354167	0.876162	-0.153596	0.866259	0.973061
Longitudinal	All	All	MARCKSMOOD201670_s_at	I	46	208	254	0.445339	0.87695	0.0878536	0.0813648	0.95352
Longitudinal	F	PSYCHOSIS	HNRNPDLMOOD212454_x_at	D	4	14	18	0.303571	0.878634	-0.252065	0.156472	0.951707
Longitudinal	M	PTSD	SPECC1MOOD223498_at	I	2	7	9	0.214286	0.879217	0.689529	0.0199378	0.762169
Longitudinal	M	PTSD	FANCFMOOD218689_at	D	2	7	9	0.214286	0.879217	-0.39465	0.146599	0.862148
Cross-sectional	M	MDD	SMAD7MOOD204790_at	D	17	38	55	0.399381	0.881762	-0.239008	0.0394263	0.909005
Cross-sectional	F	SZA	NR3C1MOOD241492_at	I	4	18	22	0.305556	0.883322	0.39046	0.0361985	0.921854
Cross-sectional	F	SZ	PRPS1MOOD209440_at	D	3	5	8	0.233333	0.884878	0.0631539	0.55905	0.816311
Cross-sectional	F	PSYCHOSIS	OLFM1MOOD210924_at	I	7	23	30	0.347826	0.885189	0.347039	0.0301283	0.904283
Cross-sectional	All	Females	OGTMOOD207563_s_at	D	23	59	82	0.413412	0.887402	0.0436218	0.651411	0.889294
Cross-sectional	F	PTSD	GRK3MOOD204183_s_at	I	7	3	10	0.238095	0.895	0.109625	0.381528	0.832537
Cross-sectional	M	BP	MARCKSMOOD201670_s_at	I	7	82	89	0.355401	0.897065	0.17439	0.0510785	0.972181
Longitudinal	F	PSYCHOSIS	OGTMOOD207563_s_at	D	4	14	18	0.285714	0.898737	-0.310239	0.105115	0.884317
Longitudinal	F	PSYCHOSIS	BIOM26	Panel	4	14	18	0.285714	0.898737	0.376807	0.0616161	0.972668
Cross-sectional	F	SZA	GLSMOOD203159_at	D	4	18	22	0.291667	0.899179	-0.303139	0.0851286	0.8765
Cross-sectional	F	SZA	FANCFMOOD218689_at	D	4	18	22	0.291667	0.899179	-0.346642	0.057002	0.821522
Cross-sectional	F	SZA	DOCK10MOOD219279_at	D	4	18	22	0.291667	0.899179	-0.344582	0.0581574	0.781917
Longitudinal	F	SZA	SLC6A4MOOD242009_at	I	1	12	13	0.0833333	0.909275	0.246405	0.208529	NA
Longitudinal	F	SZA	OGTMOOD207563_s_at	D	1	12	13	0.0833333	0.909275	-0.446388	0.0631256	NA
Longitudinal	F	SZA	ANK3MOOD206385_s_at	D	1	12	13	0.0833333	0.909275	-0.197066	0.259361	NA
Cross-sectional	M	BP	CALM1MOOD209563_x_at	D	7	82	89	0.34669	0.910074	-0.224775	0.017099	0.877428
Cross-sectional	F	SZ	NRG1MOOD208232_x_at	I	3	5	8	0.2	0.910144	0.514953	0.095788	0.962678
Cross-sectional	F	SZ	DOCK10MOOD219279_at	D	3	5	8	0.2	0.910144	-0.0316646	0.470334	0.885351
Cross-sectional	F	SZA	RPL3MOOD212039_x_at	D	4	18	22	0.277778	0.913403	-0.546106	0.00427753	0.827205
Cross-sectional	F	SZA	PRPS1MOOD208447_s_at	D	4	18	22	0.277778	0.913403	-0.377839	0.0414846	0.830072
Cross-sectional	M	MDD	SPECC1MOOD223498_at	I	17	38	55	0.383901	0.914026	0.151485	0.134792	0.670368
Cross-sectional	M	MDD	SORT1MOOD224818_at	I	17	38	55	0.383901	0.914026	0.168395	0.109542	0.94103
Longitudinal	M	BP	OLFM1MOOD210924_at	I	4	47	51	0.292553	0.914092	0.257111	0.0342751	0.981188
Longitudinal	F	PSYCHOSIS	GLO1MOOD200681_at	D	4	14	18	0.267857	0.916297	-0.232076	0.177049	0.953176
Longitudinal	F	PSYCHOSIS	FANCFMOOD218689_at	D	4	14	18	0.267857	0.916297	-0.45545	0.0287588	0.933809
Cross-sectional	F	PSYCHOSIS	SLC6A4MOOD242009_at	I	7	23	30	0.322981	0.918957	0.368489	0.0225526	0.902297
Longitudinal	All	Males	MARCKSMOOD201670_s_at	I	37	172	209	0.426461	0.919597	0.0917658	0.0931713	0.954746
Cross-sectional	M	SZ	GLO1MOOD200681_at	D	11	76	87	0.367225	0.921854	0.0551971	0.694198	0.879588
Cross-sectional	M	MDD	OLFM1MOOD210924_at	I	17	38	55	0.379257	0.922285	0.0791245	0.282907	0.579005
Cross-sectional	M	MDD	NR3C1MOOD241492_at	I	17	38	55	0.379257	0.922289	0.0172692	0.450207	0.531096
Longitudinal	M	MDD	SPECC1MOOD223498_at	I	9	21	30	0.333333	0.923004	0.27905	0.0676768	0.839574
Cross-sectional	F	SZA	TMEM161BMOOD227861_at	D	4	18	22	0.263889	0.926071	-0.35029	0.0549978	0.831377
Cross-sectional	F	SZA	TMEM106BMOOD226529_at	D	4	18	22	0.263889	0.926071	-0.301624	0.0862553	0.835304
Cross-sectional	F	SZA	OLFM1MOOD210924_at	I	4	18	22	0.263889	0.926071	0.446952	0.0185143	0.903857
Cross-sectional	F	SZA	FGFR1MOOD211535_s_at	I	4	18	22	0.263889	0.926643	0.344769	0.0580518	0.929342
Longitudinal	M	PTSD	MARCKSMOOD201670_s_at	I	2	7	9	0.142857	0.928383	0.43803	0.11915	0.964555
Longitudinal	M	BP	FGFR1MOOD211535_s_at	I	4	47	51	0.276596	0.929422	0.112454	0.216031	0.914008
Longitudinal	M	BP	TMEM106BMOOD226529_at	D	4	47	51	0.276596	0.929422	-0.286936	0.0206014	0.87386
Longitudinal	M	BP	SORT1MOOD224818_at	I	4	47	51	0.276596	0.929422	0.189217	0.0917867	0.979601
Longitudinal	F	PSYCHOSIS	SORT1MOOD224818_at	I	4	14	18	0.25	0.931464	0.242525	0.166109	0.992762
Longitudinal	F	PSYCHOSIS	SLC6A4MOOD242009_at	I	4	14	18	0.25	0.931464	0.264688	0.144246	0.883228
Longitudinal	F	PSYCHOSIS	PRPS1MOOD209440_at	D	4	14	18	0.25	0.931464	-0.600544	0.00420232	0.951916
Longitudinal	F	PSYCHOSIS	CD47MOOD213856_at	D	4	14	18	0.25	0.931464	-0.339287	0.0841946	0.985347
Cross-sectional	F	PSYCHOSIS	NR3C1MOOD241492_at	I	7	23	30	0.310559	0.932634	0.42709	0.00928908	0.937659
Cross-sectional	F	SZA	HNRNPDLMOOD212454_x_at	D	4	18	22	0.25	0.937271	-0.358988	0.0504258	0.877014
Cross-sectional	F	SZA	BIOM26	Panel	4	18	22	0.25	0.937271	0.36455	0.0476527	0.807336
Cross-sectional	M	MDD	ARNTLMOOD209824_s_at	D	17	38	55	0.366873	0.941362	-0.220178	0.0531262	0.881506
Cross-sectional	F	PSYCHOSIS	PRPS1MOOD209440_at	D	7	23	30	0.301242	0.941706	-0.251909	0.0896503	0.889673
Longitudinal	F	PSYCHOSIS	TMEM161BMOOD227861_at	D	4	14	18	0.232143	0.944418	-0.285713	0.125214	0.980776
Longitudinal	F	PSYCHOSIS	TMEM106BMOOD226529_at	D	4	14	18	0.232143	0.944418	-0.268749	0.14044	0.964574
Longitudinal	F	PSYCHOSIS	RPL3MOOD212039_x_at	D	4	14	18	0.232143	0.944418	-0.679916	0.000953199	0.977031
Longitudinal	F	PSYCHOSIS	OLFM1MOOD210924_at	I	4	14	18	0.232143	0.944418	0.753277	0.000153701	0.962419
Cross-sectional	F	MDD	NRG1MOOD208230_s_at	I	1	11	12	0	0.944449	0.491394	0.0523552	NA
Cross-sectional	F	MDD	MARCKSMOOD201670_s_at	I	1	11	12	0	0.944449	0.218973	0.24706	NA
Cross-sectional	F	MDD	MARCKSMOOD201668_x_at	I	1	11	12	0	0.944449	0.500907	0.0485749	NA
Cross-sectional	F	MDD	GSK3BMOOD242336_at	I	1	11	12	0	0.944449	0.405045	0.0957479	NA
Longitudinal	F	SZA	OLFM1MOOD210924_at	I	1	12	13	0	0.945595	0.795949	0.000567397	NA
Longitudinal	F	SZA	NR3C1MOOD241492_at	I	1	12	13	0	0.945595	0.636997	0.0096045	NA
Cross-sectional	F	SZA	ANK3MOOD206385_s_at	D	4	18	22	0.236111	0.947103	-0.253262	0.127722	0.861867
Cross-sectional	M	MDD	TMEM161BMOOD227861_at	D	17	38	55	0.360681	0.949411	-0.276301	0.0205767	0.959158
Cross-sectional	M	MDD	TPH1MOOD1553859_at	I	17	38	55	0.360681	0.949423	0.156021	0.127667	0.881242
Cross-sectional	F	SZ	SPECC1MOOD223498_at	I	3	5	8	0.133333	0.949475	0.407444	0.158191	0.975869
Cross-sectional	F	SZ	SORT1MOOD224818_at	I	3	5	8	0.133333	0.949475	0.755527	0.0150791	0.980636
Cross-sectional	F	SZ	PRPS1MOOD208447_s_at	D	3	5	8	0.133333	0.949475	-0.199698	0.317701	0.96287
Cross-sectional	M	MDD	PRPS1MOOD208447_s_at	D	17	38	55	0.359133	0.951279	-0.222689	0.0511122	0.949477
Longitudinal	M	PSYCHOSIS	SORT1MOOD224818_at	I	20	90	110	0.380556	0.952165	0.0548	0.284811	0.994078
Cross-sectional	F	PSYCHOSIS	SMAD7MOOD204790_at	D	7	23	30	0.285714	0.954646	-0.293061	0.0580111	0.93862
Cross-sectional	M	MDD	TMEM106BMOOD226529_at	D	17	38	55	0.352941	0.958205	-0.246665	0.0347261	0.968827
Longitudinal	F	SZ	TMEM161BMOOD227861_at	D	3	2	5	0	0.958368	-0.467432	0.213646	0.823671
Longitudinal	F	SZ	TMEM106BMOOD226529_at	D	3	2	5	0	0.958368	-0.591247	0.146854	0.869425
Longitudinal	F	SZ	SORT1MOOD224818_at	I	3	2	5	0	0.958368	0.790751	0.0556126	0.988754
Longitudinal	F	SZ	RPL3MOOD212039_x_at	D	3	2	5	0	0.958368	-0.524768	0.181961	0.861684
Longitudinal	F	SZ	PRPS1MOOD209440_at	D	3	2	5	0	0.958368	-0.666018	0.109859	0.870355
Longitudinal	F	SZ	OLFM1MOOD210924_at	I	3	2	5	0	0.958368	0.918709	0.0137405	0.965591
Longitudinal	F	SZ	CD47MOOD213856_at	D	3	2	5	0	0.958368	-0.892732	0.020744	0.994603
Longitudinal	F	SZ	ANK3MOOD206385_s_at	D	3	2	5	0	0.958368	-0.508979	0.190565	0.909522
Longitudinal	M	MOOD	BIOM26	Panel	2	7	9	0.0714286	0.960509	0.14017	0.359541	0.935859
Cross-sectional	M	MOOD	BIOM26	Panel	3	11	14	0.151515	0.963317	0.113686	0.349387	0.982452
Longitudinal	M	SZA	SORT1MOOD224818_at	I	14	42	56	0.338435	0.963878	0.137535	0.156051	0.982871
Cross-sectional	M	MDD	PRPS1MOOD209440_at	D	17	38	55	0.345201	0.965719	-0.225937	0.0485952	0.970263
Cross-sectional	M	MDD	BIOM26	Panel	17	38	55	0.343653	0.96708	0.214763	0.057677	0.956856
Longitudinal	All	Males	SORT1MOOD224818_at	I	37	172	209	0.401006	0.970474	0.0780489	0.130658	0.960405
Cross-sectional	F	PSYCHOSIS	DOCK10MOOD219279_at	D	7	23	30	0.26087	0.970474	-0.24906	0.0922181	0.915891
Longitudinal	M	BP	MARCKSMOOD201670_s_at	I	4	47	51	0.212766	0.970749	0.183253	0.0990159	0.995633
Longitudinal	F	PSYCHOSIS	ANK3MOOD206385_s_at	D	4	14	18	0.178571	0.972035	-0.238159	0.170631	0.967447
Cross-sectional	F	PSYCHOSIS	SORT1MOOD224818_at	I	7	23	30	0.254658	0.973618	0.526482	0.00140083	0.99907
Cross-sectional	F	SZ	RPL3MOOD212039_x_at	D	3	5	8	0.0666667	0.973684	-0.4096	0.156788	0.960455
Cross-sectional	F	SZ	HNRNPDLMOOD212454_x_at	D	3	5	8	0.0666667	0.973684	-0.527703	0.0894492	0.982108
Cross-sectional	F	SZ	FANCFMOOD218689_at	D	3	5	8	0.0666667	0.973684	-0.571569	0.0694205	0.940002
Cross-sectional	F	SZ	BIOM26	Panel	3	5	8	0.0666667	0.973684	0.474677	0.117318	0.957373
Cross-sectional	M	MOOD	SLC6A4MOOD242009_at	I	3	11	14	0.121212	0.974187	0.0724529	0.402786	0.947424
Cross-sectional	M	MOOD	ARNTLMOOD209824_s_at	D	3	11	14	0.121212	0.974187	-0.230263	0.21419	0.971813
Cross-sectional	M	MDD	RPL3MOOD212039_x_at	D	17	38	55	0.328173	0.978393	-0.211338	0.0607055	0.980423
Cross-sectional	M	MDD	GLO1MOOD200681_at	D	17	38	55	0.328173	0.978393	-0.288096	0.0164642	0.985402
Longitudinal	M	MOOD	SLC6A4MOOD242009_at	I	2	7	9	0	0.979788	0.499516	0.0854759	0.941561
Longitudinal	M	MOOD	OLFM1MOOD210924_at	I	2	7	9	0	0.979788	0.0568448	0.442254	0.988581
Longitudinal	M	MOOD	ARNTLMOOD209824_s_at	D	2	7	9	0	0.979788	-0.193577	0.308877	0.997465
Cross-sectional	M	MDD	NRG1MOOD208232_x_at	I	17	38	55	0.323529	0.981066	0.197051	0.074653	0.967334
Longitudinal	All	All	SORT1MOOD224818_at	I	46	208	254	0.401965	0.981248	0.0797512	0.102618	0.984324
Cross-sectional	M	MDD	MARCKSMOOD201668_x_at	I	17	38	55	0.321981	0.981892	0.00741675	0.478571	0.907714
Cross-sectional	M	MDD	FANCFMOOD218689_at	D	17	38	55	0.321981	0.981893	-0.350964	0.00430472	0.980987
Cross-sectional	M	MDD	DOCK10MOOD219279_at	D	17	38	55	0.320433	0.982687	-0.236836	0.0408469	0.980327
Cross-sectional	M	MDD	SLC6A4MOOD242009_at	I	17	38	55	0.319659	0.983076	0.172091	0.104496	0.970985
Longitudinal	M	MDD	FGFR1MOOD211535_s_at	I	9	21	30	0.248677	0.984209	0.140584	0.229352	0.989133
Cross-sectional	M	MDD	FGFR1MOOD211535_s_at	I	17	38	55	0.315015	0.985241	0.142527	0.149625	0.990894
Cross-sectional	F	PSYCHOSIS	RPL3MOOD212039_x_at	D	7	23	30	0.223602	0.985446	-0.499677	0.00246605	0.973416
Cross-sectional	F	PSYCHOSIS	PRPS1MOOD208447_s_at	D	7	23	30	0.223602	0.985446	-0.321275	0.041712	0.974275
Cross-sectional	F	PSYCHOSIS	FANCFMOOD218689_at	D	7	23	30	0.223602	0.985446	-0.408159	0.0125741	0.959092
Cross-sectional	F	PSYCHOSIS	ANK3MOOD206385_s_at	D	7	23	30	0.217391	0.987161	-0.208926	0.133932	0.953058
Cross-sectional	F	SZ	TMEM161BMOOD227861_at	D	3	5	8	0	0.987326	-0.694791	0.0279002	0.970003
Cross-sectional	F	SZ	TMEM106BMOOD226529_at	D	3	5	8	0	0.987326	-0.727185	0.0204714	0.933522
Cross-sectional	F	SZ	SMAD7MOOD204790_at	D	3	5	8	0	0.987326	-0.530011	0.0883265	0.998719
Cross-sectional	F	SZ	CD47MOOD213856_at	D	3	5	8	0	0.987326	-0.760017	0.014316	0.972721
Cross-sectional	F	SZ	ARNTLMOOD209824_s_at	D	3	5	8	0	0.987326	-0.680533	0.0316146	0.946632
Cross-sectional	M	MDD	CD47MOOD213856_at	D	17	38	55	0.30805	0.98804	-0.307751	0.0111358	0.962829
Cross-sectional	M	MDD	HNRNPDLMOOD212454_x_at	D	17	38	55	0.306502	0.988596	-0.271956	0.0222906	0.978807
Cross-sectional	F	PSYCHOSIS	BIOM26	Panel	7	23	30	0.204969	0.990073	0.393985	0.0156105	0.962308
Cross-sectional	F	PSYCHOSIS	HNRNPDLMOOD212454_x_at	D	7	23	30	0.198758	0.9913	-0.403941	0.0134224	0.987609
Cross-sectional	F	SZA	ARNTLMOOD209824_s_at	D	4	18	22	0.111111	0.991426	-0.258187	0.123001	0.95188
Cross-sectional	F	PSYCHOSIS	OGTMOOD207563_s_at	D	7	23	30	0.192547	0.992392	-0.377897	0.0197505	0.998502
Cross-sectional	F	PSYCHOSIS	CD47MOOD213856_at	D	7	23	30	0.192547	0.992392	-0.452159	0.00606087	0.965611
Cross-sectional	F	SZA	OGTMOOD207563_s_at	D	4	18	22	0.0972222	0.993219	-0.431925	0.0223556	0.997666
Longitudinal	M	BP	GRK3MOOD204183_s_at	I	4	47	51	0.12234	0.993568	0.207473	0.0720255	0.999999
Cross-sectional	F	PSYCHOSIS	TMEM106BMOOD226529_at	D	7	23	30	0.173913	0.994978	-0.422272	0.0100488	0.963885
Cross-sectional	F	PSYCHOSIS	TMEM161BMOOD227861_at	D	7	23	30	0.161491	0.996234	-0.446681	0.00667107	0.970268
Cross-sectional	F	PSYCHOSIS	ARNTLMOOD209824_s_at	D	7	23	30	0.118012	0.998718	-0.378418	0.0196037	0.994822
Longitudinal	F	MDD	TMEM161BMOOD227861_at	D	NA	NA	NA	NA	NA	NA	NA	NA
Longitudinal	F	MDD	TMEM106BMOOD226529_at	D	NA	NA	NA	NA	NA	NA	NA	NA
Longitudinal	F	MDD	SPECC1MOOD223498_at	I	NA	NA	NA	NA	NA	NA	NA	NA
Longitudinal	F	MDD	SMAD7MOOD204790_at	D	NA	NA	NA	NA	NA	NA	NA	NA
Longitudinal	F	MDD	SLC6A4MOOD242009_at	I	NA	NA	NA	NA	NA	NA	NA	NA
Longitudinal	F	MDD	RPL3MOOD212039_x_at	D	NA	NA	NA	NA	NA	NA	NA	NA
Longitudinal	F	MDD	PRPS1MOOD209440_at	D	NA	NA	NA	NA	NA	NA	NA	NA
Longitudinal	F	MDD	PRPS1MOOD208447_s_at	D	NA	NA	NA	NA	NA	NA	NA	NA
Longitudinal	F	MDD	OLFM1MOOD210924_at	I	NA	NA	NA	NA	NA	NA	NA	NA
Longitudinal	F	MDD	OGTMOOD207563_s_at	D	NA	NA	NA	NA	NA	NA	NA	NA
Longitudinal	F	MDD	NRG1MOOD208230_s_at	I	NA	NA	NA	NA	NA	NA	NA	NA
Longitudinal	F	MDD	NR3C1MOOD241492_at	I	NA	NA	NA	NA	NA	NA	NA	NA
Longitudinal	F	MDD	MARCKSMOOD201670_s_at	I	NA	NA	NA	NA	NA	NA	NA	NA
Longitudinal	F	MDD	MARCKSMOOD201668_x_at	I	NA	NA	NA	NA	NA	NA	NA	NA
Longitudinal	F	MDD	HNRNPDLMOOD212454_x_at	D	NA	NA	NA	NA	NA	NA	NA	NA
Longitudinal	F	MDD	GLSMOOD203159_at	D	NA	NA	NA	NA	NA	NA	NA	NA
Longitudinal	F	MDD	GLO1MOOD200681_at	D	NA	NA	NA	NA	NA	NA	NA	NA
Longitudinal	F	MDD	FANCFMOOD218689_at	D	NA	NA	NA	NA	NA	NA	NA	NA
Longitudinal	F	MDD	DOCK10MOOD219279_at	D	NA	NA	NA	NA	NA	NA	NA	NA
Longitudinal	F	MDD	CD47MOOD213856_at	D	NA	NA	NA	NA	NA	NA	NA	NA
Longitudinal	F	MDD	CALM1MOOD209563_x_at	D	NA	NA	NA	NA	NA	NA	NA	NA
Longitudinal	F	MDD	ANK3MOOD206385_s_at	D	NA	NA	NA	NA	NA	NA	NA	NA
Cross-sectional	F	MOOD	SLC6A4MOOD242009_at	I	NA	NA	NA	NA	NA	NA	NA	NA
Cross-sectional	F	MOOD	OLFM1MOOD210924_at	I	NA	NA	NA	NA	NA	NA	NA	NA
Cross-sectional	F	MOOD	NRG1MOOD208232_x_at	I	NA	NA	NA	NA	NA	NA	NA	NA
Cross-sectional	F	MOOD	NRG1MOOD208230_s_at	I	NA	NA	NA	NA	NA	NA	NA	NA
Cross-sectional	F	MOOD	increasedPanel	Panel	NA	NA	NA	NA	NA	NA	NA	NA
Cross-sectional	F	MOOD	HAMD	I	NA	NA	NA	NA	NA	NA	NA	NA
Cross-sectional	F	MOOD	GSK3BMOOD242336_at	I	NA	NA	NA	NA	NA	NA	NA	NA
Cross-sectional	F	MOOD	GRK3MOOD204183_s_at	I	NA	NA	NA	NA	NA	NA	NA	NA
Cross-sectional	F	MOOD	FGFR1MOOD211535_s_at	I	NA	NA	NA	NA	NA	NA	NA	NA
Cross-sectional	F	MOOD	decreasedPanel	Panel	NA	NA	NA	NA	NA	NA	NA	NA
Cross-sectional	F	MOOD	BIOM26	Panel	NA	NA	NA	NA	NA	NA	NA	NA
Cross-sectional	F	MOOD	ARNTLMOOD209824_s_at	D	NA	NA	NA	NA	NA	NA	NA	NA
Cross-sectional	F	PSYCH	SLC6A4MOOD242009_at	I	NA	NA	NA	NA	NA	NA	NA	NA
Cross-sectional	M	PSYCH	SLC6A4MOOD242009_at	I	NA	NA	NA	NA	NA	NA	NA	NA
Cross-sectional	F	PSYCH	OLFM1MOOD210924_at	I	NA	NA	NA	NA	NA	NA	NA	NA
Cross-sectional	M	PSYCH	OLFM1MOOD210924_at	I	NA	NA	NA	NA	NA	NA	NA	NA
Cross-sectional	F	PSYCH	NRG1MOOD208232_x_at	I	NA	NA	NA	NA	NA	NA	NA	NA
Cross-sectional	M	PSYCH	NRG1MOOD208232_x_at	I	NA	NA	NA	NA	NA	NA	NA	NA
Cross-sectional	F	PSYCH	NRG1MOOD208230_s_at	I	NA	NA	NA	NA	NA	NA	NA	NA
Cross-sectional	M	PSYCH	NRG1MOOD208230_s_at	I	NA	NA	NA	NA	NA	NA	NA	NA
Cross-sectional	F	PSYCH	increasedPanel	Panel	NA	NA	NA	NA	NA	NA	NA	NA
Cross-sectional	M	PSYCH	increasedPanel	Panel	NA	NA	NA	NA	NA	NA	NA	NA
Cross-sectional	F	PSYCH	HAMD	I	NA	NA	NA	NA	NA	NA	NA	NA
Cross-sectional	M	PSYCH	HAMD	I	NA	NA	NA	NA	NA	NA	NA	NA
Cross-sectional	F	PSYCH	GSK3BMOOD242336_at	I	NA	NA	NA	NA	NA	NA	NA	NA
Cross-sectional	M	PSYCH	GSK3BMOOD242336_at	I	NA	NA	NA	NA	NA	NA	NA	NA
Cross-sectional	F	PSYCH	GRK3MOOD204183_s_at	I	NA	NA	NA	NA	NA	NA	NA	NA
Cross-sectional	M	PSYCH	GRK3MOOD204183_s_at	I	NA	NA	NA	NA	NA	NA	NA	NA
Cross-sectional	F	PSYCH	FGFR1MOOD211535_s_at	I	NA	NA	NA	NA	NA	NA	NA	NA
Cross-sectional	M	PSYCH	FGFR1MOOD211535_s_at	I	NA	NA	NA	NA	NA	NA	NA	NA
Cross-sectional	F	PSYCH	decreasedPanel	Panel	NA	NA	NA	NA	NA	NA	NA	NA
Cross-sectional	M	PSYCH	decreasedPanel	Panel	NA	NA	NA	NA	NA	NA	NA	NA
Cross-sectional	F	PSYCH	BIOM26	Panel	NA	NA	NA	NA	NA	NA	NA	NA
Cross-sectional	M	PSYCH	BIOM26	Panel	NA	NA	NA	NA	NA	NA	NA	NA
Cross-sectional	F	PSYCH	ARNTLMOOD209824_s_at	D	NA	NA	NA	NA	NA	NA	NA	NA
Cross-sectional	M	PSYCH	ARNTLMOOD209824_s_at	D	NA	NA	NA	NA	NA	NA	NA	NA
Longitudinal	M	PSYCH	SLC6A4MOOD242009_at	I	NA	NA	NA	NA	NA	NA	NA	NA
Longitudinal	M	PSYCH	OLFM1MOOD210924_at	I	NA	NA	NA	NA	NA	NA	NA	NA
Longitudinal	M	PSYCH	NRG1MOOD208232_x_at	I	NA	NA	NA	NA	NA	NA	NA	NA
Longitudinal	M	PSYCH	NRG1MOOD208230_s_at	I	NA	NA	NA	NA	NA	NA	NA	NA
Longitudinal	M	PSYCH	HAMD	I	NA	NA	NA	NA	NA	NA	NA	NA
Longitudinal	M	PSYCH	GSK3BMOOD242336_at	I	NA	NA	NA	NA	NA	NA	NA	NA
Longitudinal	M	PSYCH	GRK3MOOD204183_s_at	I	NA	NA	NA	NA	NA	NA	NA	NA
Longitudinal	M	PSYCH	FGFR1MOOD211535_s_at	I	NA	NA	NA	NA	NA	NA	NA	NA
Longitudinal	M	PSYCH	BIOM26	Panel	NA	NA	NA	NA	NA	NA	NA	NA
Longitudinal	M	PSYCH	ARNTLMOOD209824_s_at	D	NA	NA	NA	NA	NA	NA	NA	NA
Cross-sectional	All	All	increasedPanel	Panel	87	359	446	0.5	NaN	NA	NA	NaN
Cross-sectional	All	All	decreasedPanel	Panel	87	359	446	0.5	NaN	NA	NA	NaN
Longitudinal	All	All	increasedPanel	Panel	46	210	256	0.5	NaN	NA	NA	NaN
Longitudinal	All	All	decreasedPanel	Panel	46	210	256	0.5	NaN	NA	NA	NaN
Cross-sectional	F	BP	increasedPanel	Panel	8	22	30	0.5	NaN	NA	NA	NaN
Cross-sectional	M	BP	increasedPanel	Panel	7	82	89	0.5	NaN	NA	NA	NaN
Cross-sectional	F	BP	decreasedPanel	Panel	8	22	30	0.5	NaN	NA	NA	NaN
Cross-sectional	M	BP	decreasedPanel	Panel	7	82	89	0.5	NaN	NA	NA	NaN
Cross-sectional	All	Females	increasedPanel	Panel	23	59	82	0.5	NaN	NA	NA	NaN
Cross-sectional	All	Females	decreasedPanel	Panel	23	59	82	0.5	NaN	NA	NA	NaN
Longitudinal	All	Females	increasedPanel	Panel	9	36	45	0.5	NaN	NA	NA	NaN
Longitudinal	All	Females	decreasedPanel	Panel	9	36	45	0.5	NaN	NA	NA	NaN
Cross-sectional	All	Males	increasedPanel	Panel	64	300	364	0.5	NaN	NA	NA	NaN
Cross-sectional	All	Males	decreasedPanel	Panel	64	300	364	0.5	NaN	NA	NA	NaN
Longitudinal	All	Males	increasedPanel	Panel	37	174	211	0.5	NaN	NA	NA	NaN
Longitudinal	All	Males	decreasedPanel	Panel	37	174	211	0.5	NaN	NA	NA	NaN
Cross-sectional	F	MDD	increasedPanel	Panel	1	11	12	0.5	NaN	NA	NA	NA
Cross-sectional	M	MDD	increasedPanel	Panel	17	38	55	0.5	NaN	NA	NA	NaN
Cross-sectional	F	MDD	decreasedPanel	Panel	1	11	12	0.5	NaN	NA	NA	NA
Cross-sectional	M	MDD	decreasedPanel	Panel	17	38	55	0.5	NaN	NA	NA	NaN
Cross-sectional	M	MOOD	increasedPanel	Panel	3	11	14	0.5	NaN	NA	NA	NaN
Cross-sectional	M	MOOD	decreasedPanel	Panel	3	11	14	0.5	NaN	NA	NA	NaN
Cross-sectional	F	PSYCHOSIS	increasedPanel	Panel	7	23	30	0.5	NaN	NA	NA	NaN
Cross-sectional	M	PSYCHOSIS	increasedPanel	Panel	31	151	182	0.5	NaN	NA	NA	NaN
Cross-sectional	F	PSYCHOSIS	decreasedPanel	Panel	7	23	30	0.5	NaN	NA	NA	NaN
Cross-sectional	M	PSYCHOSIS	decreasedPanel	Panel	31	151	182	0.5	NaN	NA	NA	NaN
Cross-sectional	F	PTSD	increasedPanel	Panel	7	3	10	0.5	NaN	NA	NA	NaN
Cross-sectional	M	PTSD	increasedPanel	Panel	6	13	19	0.5	NaN	NA	NA	NaN
Cross-sectional	F	PTSD	decreasedPanel	Panel	7	3	10	0.5	NaN	NA	NA	NaN
Cross-sectional	M	PTSD	decreasedPanel	Panel	6	13	19	0.5	NaN	NA	NA	NaN
Cross-sectional	F	SZ	increasedPanel	Panel	3	5	8	0.5	NaN	NA	NA	NaN
Cross-sectional	M	SZ	increasedPanel	Panel	11	76	87	0.5	NaN	NA	NA	NaN
Cross-sectional	F	SZ	decreasedPanel	Panel	3	5	8	0.5	NaN	NA	NA	NaN
Cross-sectional	M	SZ	decreasedPanel	Panel	11	76	87	0.5	NaN	NA	NA	NaN
Cross-sectional	F	SZA	increasedPanel	Panel	4	18	22	0.5	NaN	NA	NA	NaN
Cross-sectional	M	SZA	increasedPanel	Panel	20	75	95	0.5	NaN	NA	NA	NaN
Cross-sectional	F	SZA	decreasedPanel	Panel	4	18	22	0.5	NaN	NA	NA	NaN
Cross-sectional	M	SZA	decreasedPanel	Panel	20	75	95	0.5	NaN	NA	NA	NaN

## Sheet: Data  for Figure 2 A
Method		Predictor	Change	Events	Non.Events	Total.Events	AUC	AUC.p.value	R	R.p.value	t.test.p.value		Bonferroni
C:	All-All	NRG1MOOD208230_s_at	I	87	359	446	0.560337	0.0403071	-0.0930484	0.975224	0.038197		0.00192308
C:	All-Males	NRG1MOOD208230_s_at	I	64	300	364	0.588646	0.012968	-0.118902	0.988358	0.0117913
C:	F-BP	TMEM106BMOOD226529_at	D	8	22	30	0.710227	0.0413507	0.44169	0.992729	0.0186788
C:	F-PTSD	NRG1MOOD208232_x_at	I	7	3	10	0.857143	0.0436876	-0.57542	0.959113	0.0055541
C:	M-PSYCHOSIS	PRPS1MOOD209440_at	D	31	151	182	0.631703	0.0105154	0.159712	0.984365	0.00557541
C:	M-SZA	PRPS1MOOD209440_at	D	20	75	95	0.723333	0.00111366	0.203982	0.976302	0.000366801
C:	F-SZA	MARCKSMOOD201670_s_at	I	4	18	22	0.805556	0.0305505	-0.108975	0.685361	0.0186573
L:	All-All	NRG1MOOD208230_s_at	I	46	210	256	0.616253	0.00677519	-0.102746	0.949522	0.00716546
L:	All-Males	NRG1MOOD208230_s_at	I	37	174	211	0.616806	0.0128805	-0.108233	0.941494	0.0120025
L:	F-BP	SMAD7MOOD204790_at	D	2	14	16	0.928571	0.0283691	0.386362	0.930323	0.0893932
L:	M-MDD	NRG1MOOD208230_s_at	I	9	21	30	0.693122	0.0492821	-0.226912	0.886061	0.0790566
L:	M-PSYCHOSIS	CALM1MOOD209563_x_at	D	20	90	110	0.707778	0.00187511	0.187163	0.974879	0.00624659
L:	M-SZ	SPECC1MOOD223498_at	I	6	48	54	0.746528	0.0253382	-0.103525	0.771851	0.0869654
L:	M-SZA	CALM1MOOD209563_x_at	D	14	42	56	0.739796	0.00381537	0.221293	0.949398	0.0117213

## Sheet: Predictions -State Depression 
Method	Gender	Dx	Predictor	Change	Events	Non.Events	Total.Events	AUC	AUC.p.value	R	R.p.value	t.test.p.value		Bonferoni
Longitudinal	All	All	DOCK10MOOD219279_at	D	15	244	259	0.734153	0.00117001	-0.0791313	0.102162	0.00406398
Cross-sectional	All	All	Happiness	D	19	89	108	0.729154	0.000883803	-0.410775	5.03291e-06	0.000689122
Cross-sectional	All	All	COMBINED(BIOM26, MOOD, CFIBP)	Panel	28	244	272	0.690574	0.00047909	0.391392	1.08413e-11	0.000992487
Longitudinal	All	All	CD47MOOD213856_at	D	15	244	259	0.680328	0.00954603	-0.0680431	0.137632	0.0213669
Longitudinal	All	All	FANCFMOOD218689_at	D	15	244	259	0.669672	0.0137188	-0.020655	0.370383	0.0122772
Longitudinal	All	All	OLFM1MOOD210924_at	I	15	244	259	0.663388	0.0168535	-0.0102556	0.565234	0.0493958
Longitudinal	All	All	SLC6A4MOOD242009_at	I	15	244	259	0.661749	0.0177655	0.0991104	0.0557782	0.0598712
Longitudinal	All	All	SMAD7MOOD204790_at	D	15	244	259	0.654098	0.0225982	-0.0508612	0.207507	0.0583155
Cross-sectional	All	All	Hope	D	19	89	108	0.646954	0.0224744	-0.346863	0.000117708	0.0611282
Longitudinal	All	All	GLSMOOD203159_at	D	15	244	259	0.644262	0.0303975	-0.050356	0.209835	0.0467548
Longitudinal	All	All	FGFR1MOOD211535_s_at	I	15	244	259	0.643443	0.0311377	0.0185504	0.383186	0.134425
Longitudinal	All	All	NRG1MOOD208232_x_at	I	15	244	259	0.639891	0.0345194	0.0343455	0.291082	0.0837397
Cross-sectional	All	All	MOOD	D	40	445	485	0.633764	0.00252139	-0.471	1.88635e-28	0.00163767
Cross-sectional	All	All	MOOD	D	40	445	485	0.633764	0.00252139	-0.471	1.88635e-28	0.00163767
Longitudinal	All	All	BIOM26	Panel	15	244	259	0.632787	0.0421884	-0.00229006	0.514629	0.11028
Longitudinal	All	All	TMEM161BMOOD227861_at	D	15	244	259	0.630601	0.0448079	-0.00264566	0.483101	0.169978
Longitudinal	All	All	PRPS1MOOD209440_at	D	15	244	259	0.630601	0.0448079	-0.0316193	0.306242	0.0584868
Longitudinal	All	All	HNRNPDLMOOD212454_x_at	D	15	244	259	0.626776	0.0497059	-0.0338491	0.293816	0.14103
Cross-sectional	All	All	SLC6A4MOOD242009_at	I	40	445	485	0.609775	0.0106853	0.0360154	0.214365	0.0309419
Cross-sectional	All	All	SLC6A4MOOD242009_at	I	40	445	485	0.609775	0.0106853	0.0360154	0.214365	0.0309419
Cross-sectional	All	All	CFIBPNormalized	I	28	244	272	0.606777	0.0320557	0.203357	0.000370786	0.0314194
Cross-sectional	All	All	FGFR1MOOD211535_s_at	I	40	445	485	0.580618	0.0455036	0.0820959	0.0354312	0.110234
Longitudinal	All	Females	SLC6A4MOOD242009_at	I	2	47	49	0.978723	0.0114887	0.0957646	0.256378	0.0244159
Longitudinal	All	Females	NRG1MOOD208230_s_at	I	2	47	49	0.87234	0.0384871	-0.113057	0.780373	0.0528272
Longitudinal	All	Females	NRG1MOOD208230_s_at	I	2	47	49	0.87234	0.0384871	-0.113057	0.780373	0.0528272
Longitudinal	All	Females	OLFM1MOOD210924_at	I	2	47	49	0.851064	0.0477114	-0.0641452	0.669262	0.152687
Longitudinal	All	Females	OLFM1MOOD210924_at	I	2	47	49	0.851064	0.0477114	-0.0641452	0.669262	0.152687
Cross-sectional	All	Females	SLC6A4MOOD242009_at	I	5	89	94	0.779775	0.0179695	0.0818652	0.2164	0.0545597
Cross-sectional	All	Females	COMBINED(BIOM26, MOOD, CFIBP)	Panel	4	67	71	0.776119	0.0324902	0.300862	0.00539428	0.0241717
Cross-sectional	All	Females	GRK3MOOD204183_s_at	I	5	89	94	0.775281	0.0195141	0.0853991	0.206566	0.0466477
Longitudinal	All	Males	DOCK10MOOD219279_at	D	13	197	210	0.754783	0.00105301	-0.0906168	0.0954337	0.00650675
Longitudinal	All	Males	CD47MOOD213856_at	D	13	197	210	0.725107	0.00329668	-0.0829055	0.115789	0.012539
Longitudinal	All	Males	FGFR1MOOD211535_s_at	I	13	197	210	0.678641	0.0155444	0.0589687	0.197613	0.0645485
Cross-sectional	All	Males	COMBINED(BIOM26, MOOD, CFIBP)	Panel	24	177	201	0.672787	0.00302692	0.422464	2.09147e-10	0.0046784
Longitudinal	All	Males	FANCFMOOD218689_at	D	13	197	210	0.66146	0.0256723	-0.0089906	0.448477	0.0267259
Longitudinal	All	Males	SMAD7MOOD204790_at	D	13	197	210	0.657946	0.0283136	-0.0341633	0.311267	0.0795029
Longitudinal	All	Males	TMEM161BMOOD227861_at	D	13	197	210	0.655603	0.0301973	0.000423515	0.502434	0.178575
Longitudinal	All	Males	HNRNPDLMOOD212454_x_at	D	13	197	210	0.651308	0.0339202	-0.0585483	0.199305	0.140713
Cross-sectional	All	Males	MOOD	D	35	356	391	0.648796	0.00183025	-0.514452	4.19903e-28	0.00101957
Longitudinal	All	Males	PRPS1MOOD208447_s_at	D	13	197	210	0.646232	0.0387984	-0.129718	0.0302931	0.032704
Longitudinal	All	Males	NRG1MOOD208232_x_at	I	13	197	210	0.639594	0.046024	0.0518362	0.227472	0.105542
Longitudinal	All	Males	NRG1MOOD208232_x_at	I	13	197	210	0.639594	0.046024	0.0518362	0.227472	0.105542
Longitudinal	All	Males	GLO1MOOD200681_at	D	13	197	210	0.638813	0.0469409	-0.0668621	0.167468	0.122965
Longitudinal	All	Males	PRPS1MOOD209440_at	D	13	197	210	0.636861	0.0492973	-0.0451025	0.257837	0.0666114
Cross-sectional	All	Males	FGFR1MOOD211535_s_at	I	35	356	391	0.598475	0.027225	0.094152	0.0314492	0.075397
Cross-sectional	All	Males	SLC6A4MOOD242009_at	I	35	356	391	0.590048	0.0393178	0.0272744	0.295395	0.140029
Cross-sectional	All	Males	SLC6A4MOOD242009_at	I	35	356	391	0.590048	0.0393178	0.0272744	0.295395	0.140029
Cross-sectional	F	BP	GRK3MOOD204183_s_at	I	3	37	40	0.90991	0.00973501	0.024094	0.44134	0.0305634
Cross-sectional	F	PTSD	CFIBPNormalized	I	1	11	12	1	0.0486272	0.332275	0.14566	NA
Longitudinal	M	MDD	CD47MOOD213856_at	D	2	32	34	0.859375	0.0461462	-0.00783164	0.482469	0.146539
Cross-sectional	M	MOOD	SLC6A4MOOD242009_at	I	3	8	11	1	0.00715294	0.6774	0.0110094	0.00187758
Cross-sectional	M	MOOD	OLFM1MOOD210924_at	I	3	8	11	1	0.00715294	0.772902	0.00264132	0.0174863
Cross-sectional	M	MOOD	BIOM26	Panel	3	8	11	1	0.00715294	0.526218	0.0481761	0.00425826
Cross-sectional	M	MOOD	CFIBPNormalized	I	3	4	7	1	0.0161565	0.921998	0.00156421	0.00516743
Cross-sectional	M	MOOD	COMBINED(BIOM26, MOOD, CFIBP)	Panel	3	4	7	1	0.0169474	0.905649	0.00249445	0.00678749
Longitudinal	M	MOOD	OLFM1MOOD210924_at	I	2	4	6	1	0.0320388	0.592924	0.107419	0.0890651
Longitudinal	M	MOOD	NRG1MOOD208232_x_at	I	2	4	6	1	0.0320388	0.769458	0.0367988	0.0422103
Longitudinal	M	MOOD	FGFR1MOOD211535_s_at	I	2	4	6	1	0.0320388	0.908198	0.00612732	0.00647807
Longitudinal	M	MOOD	BIOM26	Panel	2	4	6	1	0.0320388	0.465435	0.176131	0.00802863
Longitudinal	M	MOOD	ARNTLMOOD209824_s_at	D	2	4	6	1	0.0320388	-0.589262	0.109206	0.00498146
Cross-sectional	M	MOOD	NRG1MOOD208232_x_at	I	3	8	11	0.958333	0.0123723	0.660961	0.0134049	0.0599689
Cross-sectional	M	MOOD	ARNTLMOOD209824_s_at	D	3	8	11	0.958333	0.0123723	-0.643532	0.0163233	0.00762189
Cross-sectional	M	PSYCHOSIS	COMBINED(BIOM26, MOOD, CFIBP)	Panel	4	25	29	0.92	0.00395001	0.576652	0.000529485	0.00373932
Cross-sectional	M	PSYCHOSIS	MOOD	D	10	152	162	0.758224	0.00315112	-0.523254	4.54336e-13	0.0019127
Longitudinal	M	PSYCHOSIS	MOOD	D	5	83	88	0.73253	0.0409824	-0.454932	4.23492e-06	0.0505151
Longitudinal	M	PSYCHOSIS	DOCK10MOOD219279_at	D	5	83	88	0.73253	0.0409824	-0.15002	0.0814933	0.034959
Cross-sectional	M	PSYCHOSIS	TPH1MOOD1553859_at	I	10	152	162	0.665132	0.0403339	0.0482233	0.271135	0.149086
Cross-sectional	M	PSYCHOSIS	OLFM1MOOD210924_at	I	10	152	162	0.661184	0.0440911	-0.021829	0.608618	0.159955
Longitudinal	M	PTSD	NRG1MOOD208230_s_at	I	3	7	10	1	0.0083517	0.606825	0.0314244	0.00300476
Longitudinal	M	PTSD	FGFR1MOOD211535_s_at	I	3	7	10	0.952381	0.0151842	0.503566	0.068923	0.0171427
Longitudinal	M	PTSD	DOCK10MOOD219279_at	D	3	7	10	0.952381	0.0151842	-0.399166	0.126577	0.00206382
Cross-sectional	M	PTSD	MOOD	D	7	17	24	0.932773	0.000536213	-0.863521	2.76629e-08	0.000406894
Longitudinal	M	PTSD	TMEM161BMOOD227861_at	D	3	7	10	0.857143	0.0436876	-0.0597915	0.434836	0.0471286
Cross-sectional	M	PTSD	COMBINED(BIOM26, MOOD, CFIBP)	Panel	5	11	16	0.8	0.0307936	0.682159	0.00180063	0.034133
Cross-sectional	M	PTSD	SLC6A4MOOD242009_at	I	7	17	24	0.722689	0.0461488	0.220559	0.150181	0.0646406
Cross-sectional	M	PTSD	GLO1MOOD200681_at	D	7	17	24	0.722689	0.0461842	-0.205948	0.167153	0.0161266
Cross-sectional	M	SZ	MOOD	D	3	75	78	0.871111	0.0150137	-0.463102	9.80077e-06	1.75237e-07
Cross-sectional	M	SZA	COMBINED(BIOM26, MOOD, CFIBP)	Panel	3	15	18	0.911111	0.0142009	0.641309	0.00206269	0.00775298
Cross-sectional	M	SZA	MOOD	D	7	77	84	0.730056	0.022379	-0.58811	2.02334e-09	0.0269706
Cross-sectional	M	SZA	OLFM1MOOD210924_at	I	7	77	84	0.699443	0.0409485	0.00854275	0.469263	0.111973
Cross-sectional	M	SZA	OLFM1MOOD210924_at	I	7	77	84	0.699443	0.0409485	0.00854275	0.469263	0.111973
Cross-sectional	M	SZA	ANK3MOOD206385_s_at	D	7	77	84	0.688312	0.0502246	-0.0269395	0.403906	0.130685
Longitudinal	M	SZA	MOOD	D	4	39	43	0.75	0.0514798	-0.623889	3.91283e-06	0.0565112
Cross-sectional	M	SZ	CFIBPNormalized	I	1	10	11	1	0.0515474	0.420363	0.0989944	NA
Cross-sectional	F	MDD	SLC6A4MOOD242009_at	I	1	15	16	1	0.0517438	0.386196	0.0697689	NA
Longitudinal	All	Males	OLFM1MOOD210924_at	I	13	197	210	0.634908	0.0517472	-0.000185595	0.501067	0.108445
Longitudinal	All	Males	OLFM1MOOD210924_at	I	13	197	210	0.634908	0.0517472	-0.000185595	0.501067	0.108445
Cross-sectional	F	MDD	NRG1MOOD208230_s_at	I	1	15	16	1	0.0518708	-0.308952	0.877854	NA
Longitudinal	All	All	PRPS1MOOD208447_s_at	D	15	244	259	0.624863	0.0523102	-0.103635	0.0480303	0.0338856
Longitudinal	M	SZ	TPH1MOOD1553859_at	I	1	44	45	0.977273	0.0529413	0.122097	0.212145	NA
Longitudinal	M	SZ	GLSMOOD203159_at	D	1	44	45	0.977273	0.0529413	-0.207003	0.0862255	NA
Longitudinal	M	SZ	CD47MOOD213856_at	D	1	44	45	0.977273	0.0529413	-0.322194	0.0154464	NA
Cross-sectional	M	PSYCHOSIS	ANK3MOOD206385_s_at	D	10	152	162	0.652632	0.0531993	-0.021062	0.395109	0.147407
Cross-sectional	F	PTSD	SLC6A4MOOD242009_at	I	1	12	13	1	0.0544047	0.00811921	0.489499	NA
Cross-sectional	F	PTSD	SLC6A4MOOD242009_at	I	1	12	13	1	0.0544047	0.00811921	0.489499	NA
Cross-sectional	F	PTSD	MOOD	D	1	12	13	1	0.0544047	-0.351671	0.119334	NA
Cross-sectional	All	Males	ANK3MOOD206385_s_at	D	35	356	391	0.581942	0.0547607	-0.0483227	0.170291	0.0985014
Cross-sectional	F	PTSD	COMBINED(BIOM26, MOOD, CFIBP)	Panel	1	11	12	1	0.0555515	0.252343	0.214397	NA
Longitudinal	All	All	ANK3MOOD206385_s_at	D	15	244	259	0.621858	0.0566205	-0.00115066	0.492648	0.229512
Cross-sectional	M	SZ	COMBINED(BIOM26, MOOD, CFIBP)	Panel	1	10	11	1	0.0569231	0.537484	0.04408	NA
Cross-sectional	M	PTSD	TMEM161BMOOD227861_at	D	7	17	24	0.705882	0.0598525	-0.230778	0.138971	0.0205674
Cross-sectional	M	PTSD	NRG1MOOD208230_s_at	I	7	17	24	0.705882	0.0598525	0.410333	0.0232074	0.0556083
Longitudinal	All	Males	BIOM26	Panel	13	197	210	0.62827	0.0608073	0.0258058	0.355024	0.138347
Cross-sectional	All	Females	NRG1MOOD208230_s_at	I	5	89	94	0.705618	0.0615862	-0.137481	0.906813	0.0939437
Cross-sectional	All	Females	NRG1MOOD208230_s_at	I	5	89	94	0.705618	0.0615862	-0.137481	0.906813	0.0939437
Longitudinal	M	SZ	OGTMOOD207563_s_at	D	1	44	45	0.954545	0.0617825	-0.332009	0.0129359	NA
Longitudinal	M	SZ	ANK3MOOD206385_s_at	D	1	44	45	0.954545	0.0617825	-0.17362	0.127019	NA
Longitudinal	All	Males	ARNTLMOOD209824_s_at	D	13	197	210	0.627489	0.0619501	-0.043082	0.26734	0.092645
Cross-sectional	M	PTSD	RPL3MOOD212039_x_at	D	7	17	24	0.701681	0.0636808	-0.146735	0.246926	0.038589
Cross-sectional	All	All	GRK3MOOD204183_s_at	I	40	445	485	0.571854	0.0659855	0.0191596	0.336916	0.183561
Longitudinal	All	All	TMEM106BMOOD226529_at	D	15	244	259	0.615847	0.0660762	0.0129417	0.582103	0.23077
Longitudinal	M	PSYCHOSIS	OLFM1MOOD210924_at	I	5	83	88	0.701205	0.0661524	0.0875532	0.208643	0.210756
Longitudinal	F	MDD	SLC6A4MOOD242009_at	I	1	6	7	1	0.0668072	0.540438	0.105208	NA
Longitudinal	F	MDD	OLFM1MOOD210924_at	I	1	6	7	1	0.0668072	0.161143	0.364986	NA
Longitudinal	F	MDD	NRG1MOOD208232_x_at	I	1	6	7	1	0.0668072	0.285171	0.267661	NA
Longitudinal	F	MDD	GRK3MOOD204183_s_at	I	1	6	7	1	0.0668072	0.385134	0.196784	NA
Longitudinal	F	MDD	GLSMOOD203159_at	D	1	6	7	1	0.0668072	-0.199526	0.333988	NA
Longitudinal	F	MDD	FGFR1MOOD211535_s_at	I	1	6	7	1	0.0668072	0.158118	0.367456	NA
Longitudinal	All	Males	SLC6A4MOOD242009_at	I	13	197	210	0.623194	0.0685377	0.100884	0.0725666	0.239068
Longitudinal	All	Males	SLC6A4MOOD242009_at	I	13	197	210	0.623194	0.0685377	0.100884	0.0725666	0.239068
Longitudinal	All	Males	GLSMOOD203159_at	D	13	197	210	0.623194	0.0685377	-0.093316	0.0889664	0.0933675
Longitudinal	All	Males	TMEM106BMOOD226529_at	D	13	197	210	0.622804	0.0691624	0.0202926	0.614988	0.25928
Longitudinal	M	PTSD	TMEM106BMOOD226529_at	D	3	7	10	0.809524	0.0692384	-0.0292857	0.467996	0.0590463
Longitudinal	M	PTSD	SMAD7MOOD204790_at	D	3	7	10	0.809524	0.0692384	0.0582171	0.56346	0.024857
Longitudinal	M	PTSD	PRPS1MOOD208447_s_at	D	3	7	10	0.809524	0.0692384	-0.258914	0.235045	0.0538393
Longitudinal	M	PTSD	GLO1MOOD200681_at	D	3	7	10	0.809524	0.0692384	-0.260099	0.233994	0.0413958
Longitudinal	All	Females	GLSMOOD203159_at	D	2	47	49	0.808511	0.0714135	0.157125	0.859527	0.207695
Longitudinal	F	PTSD	SLC6A4MOOD242009_at	I	1	5	6	1	0.0716175	0.489666	0.162102	NA
Longitudinal	F	PTSD	MOOD	D	1	5	6	1	0.0716175	-0.306687	0.277196	NA
Longitudinal	F	PTSD	SLC6A4MOOD242009_at	I	1	5	6	1	0.0716175	0.489666	0.162102	NA
Longitudinal	F	PTSD	NR3C1MOOD241492_at	I	1	5	6	1	0.0716175	0.468576	0.174288	NA
Longitudinal	F	PTSD	MARCKSMOOD201668_x_at	I	1	5	6	1	0.0716175	0.584868	0.111366	NA
Cross-sectional	F	BP	SMAD7MOOD204790_at	D	3	37	40	0.756757	0.0716702	-0.353157	0.0126986	0.0567309
Longitudinal	M	SZ	TMEM106BMOOD226529_at	D	1	44	45	0.931818	0.0717362	-0.187485	0.108739	NA
Longitudinal	M	SZ	SLC6A4MOOD242009_at	I	1	44	45	0.931818	0.0717362	0.0902208	0.277799	NA
Longitudinal	M	SZ	NRG1MOOD208232_x_at	I	1	44	45	0.931818	0.0717362	0.177899	0.121171	NA
Longitudinal	M	SZ	HNRNPDLMOOD212454_x_at	D	1	44	45	0.931818	0.0717362	-0.260337	0.0420681	NA
Longitudinal	M	SZ	CALM1MOOD209563_x_at	D	1	44	45	0.931818	0.0717362	-0.193277	0.10167	NA
Longitudinal	M	SZ	SLC6A4MOOD242009_at	I	1	44	45	0.931818	0.0717362	0.0902208	0.277799	NA
Longitudinal	M	SZ	NRG1MOOD208232_x_at	I	1	44	45	0.931818	0.0717362	0.177899	0.121171	NA
Cross-sectional	M	PTSD	TMEM106BMOOD226529_at	D	7	17	24	0.689076	0.0765033	-0.15175	0.239519	0.0174008
Cross-sectional	M	PTSD	HNRNPDLMOOD212454_x_at	D	7	17	24	0.689076	0.0765033	-0.232756	0.136865	0.0865914
Cross-sectional	M	PTSD	CD47MOOD213856_at	D	7	17	24	0.689076	0.0765033	-0.245645	0.123636	0.100996
Cross-sectional	All	Females	CFIBPNormalized	I	4	67	71	0.712687	0.0771701	0.258539	0.014741	0.111082
Cross-sectional	All	Males	OGTMOOD207563_s_at	D	35	356	391	0.572311	0.0789373	-0.0273129	0.295134	0.0941752
Cross-sectional	All	Males	CFIBPNormalized	I	24	177	201	0.588159	0.0804173	0.190516	0.00337388	0.0915275
Longitudinal	M	MDD	TMEM161BMOOD227861_at	D	2	32	34	0.796875	0.0821646	0.100382	0.713915	0.142978
Longitudinal	M	MOOD	SLC6A4MOOD242009_at	I	2	4	6	0.875	0.0824574	0.260133	0.309301	0.133163
Cross-sectional	All	Males	DOCK10MOOD219279_at	D	35	356	391	0.571027	0.0826939	-0.044997	0.187443	0.0881924
Longitudinal	M	SZ	SMAD7MOOD204790_at	D	1	44	45	0.909091	0.0828761	-0.0447555	0.385171	NA
Longitudinal	M	SZ	PRPS1MOOD208447_s_at	D	1	44	45	0.909091	0.0828761	-0.234296	0.0606751	NA
Longitudinal	M	SZ	GLO1MOOD200681_at	D	1	44	45	0.909091	0.0828761	-0.186436	0.110054	NA
Longitudinal	M	SZ	FGFR1MOOD211535_s_at	I	1	44	45	0.909091	0.0828761	0.242093	0.0545509	NA
Longitudinal	M	SZ	ARNTLMOOD209824_s_at	D	1	44	45	0.909091	0.0828761	-0.188741	0.107178	NA
Longitudinal	All	All	NRG1MOOD208230_s_at	I	15	244	259	0.606284	0.0835812	-0.0347137	0.710939	0.128522
Cross-sectional	All	Males	TMEM106BMOOD226529_at	D	35	356	391	0.570626	0.083895	-0.0284473	0.28746	0.0848259
Cross-sectional	M	PSYCHOSIS	GLSMOOD203159_at	D	10	152	162	0.630263	0.0841061	-0.176945	0.012145	0.0882908
Cross-sectional	All	All	TMEM106BMOOD226529_at	D	40	445	485	0.564607	0.0877977	-0.0519743	0.126637	0.0813649
Longitudinal	All	All	GLO1MOOD200681_at	D	15	244	259	0.604098	0.0880325	-0.031996	0.304127	0.155514
Cross-sectional	M	SZA	FGFR1MOOD211535_s_at	I	7	77	84	0.654917	0.0882879	0.226398	0.0191864	0.206189
Longitudinal	M	PSYCHOSIS	TPH1MOOD1553859_at	I	5	83	88	0.679518	0.0896601	0.0462715	0.334293	0.150953
Cross-sectional	F	PTSD	NR3C1MOOD241492_at	I	1	12	13	0.916667	0.0907246	0.0868236	0.388958	NA
Cross-sectional	M	SZA	TPH1MOOD1553859_at	I	7	77	84	0.653061	0.0909061	0.0946935	0.195777	0.230077
Cross-sectional	M	PSYCHOSIS	DOCK10MOOD219279_at	D	10	152	162	0.625658	0.0918819	-0.109871	0.0819878	0.119422
Longitudinal	All	Males	ANK3MOOD206385_s_at	D	13	197	210	0.609918	0.0923291	-0.0298397	0.333622	0.304169
Cross-sectional	M	PSYCHOSIS	SLC6A4MOOD242009_at	I	10	152	162	0.625329	0.0924569	0.0548635	0.244025	0.306801
Longitudinal	All	All	ARNTLMOOD209824_s_at	D	15	244	259	0.601639	0.0932489	-0.0330442	0.298275	0.103406
Cross-sectional	F	BP	SORT1MOOD224818_at	I	3	37	40	0.72973	0.0951969	0.0407258	0.401484	0.00581317
Longitudinal	M	SZ	PRPS1MOOD209440_at	D	1	44	45	0.886364	0.0952699	-0.131351	0.194875	NA
Longitudinal	M	SZ	DOCK10MOOD219279_at	D	1	44	45	0.886364	0.0952699	-0.196204	0.0982241	NA
Longitudinal	M	SZ	BIOM26	Panel	1	44	45	0.886364	0.0952699	0.230444	0.063886	NA
Cross-sectional	All	All	ANK3MOOD206385_s_at	D	40	445	485	0.562191	0.0961513	-0.0413137	0.181971	0.167138
Longitudinal	M	SZA	OLFM1MOOD210924_at	I	4	39	43	0.698718	0.0974576	0.123905	0.214293	0.183846
Longitudinal	M	SZA	OLFM1MOOD210924_at	I	4	39	43	0.698718	0.0974576	0.123905	0.214293	0.183846
Cross-sectional	All	All	DOCK10MOOD219279_at	D	40	445	485	0.561798	0.0975648	-0.0665303	0.0717313	0.0918541
Cross-sectional	All	Males	OLFM1MOOD210924_at	I	35	356	391	0.56573	0.0996188	-0.0109334	0.585315	0.202519
Cross-sectional	All	Males	OLFM1MOOD210924_at	I	35	356	391	0.56573	0.0996188	-0.0109334	0.585315	0.202519
Longitudinal	M	PSYCHOSIS	CD47MOOD213856_at	D	5	83	88	0.66988	0.101909	-0.177578	0.0489424	0.267857
Cross-sectional	M	MDD	OGTMOOD207563_s_at	D	8	56	64	0.638393	0.104088	-0.0531538	0.338286	0.163371
Longitudinal	M	SZA	DOCK10MOOD219279_at	D	4	39	43	0.692308	0.104855	-0.119853	0.221976	0.090222
Longitudinal	M	PTSD	PRPS1MOOD209440_at	D	3	7	10	0.761905	0.105	-0.103426	0.388081	0.25066
Longitudinal	M	PTSD	NR3C1MOOD241492_at	I	3	7	10	0.761905	0.105	0.162286	0.327101	0.19576
Longitudinal	M	PTSD	MOOD	D	3	7	10	0.761905	0.105	-0.565133	0.044344	0.132005
Longitudinal	M	PTSD	HNRNPDLMOOD212454_x_at	D	3	7	10	0.761905	0.105	-0.191392	0.298166	0.0731262
Longitudinal	M	PTSD	FANCFMOOD218689_at	D	3	7	10	0.761905	0.105	0.173842	0.684497	0.0874456
Cross-sectional	M	PTSD	SORT1MOOD224818_at	I	7	17	24	0.663866	0.107773	0.156472	0.23265	0.0857275
Cross-sectional	M	PTSD	BIOM26	Panel	7	17	24	0.663866	0.107773	0.14748	0.245819	0.0487739
Cross-sectional	M	PTSD	ANK3MOOD206385_s_at	D	7	17	24	0.663866	0.107773	-0.164175	0.221666	0.0469616
Cross-sectional	M	SZA	CD47MOOD213856_at	D	7	77	84	0.641929	0.107841	-0.136871	0.107211	0.171121
Cross-sectional	M	SZA	DOCK10MOOD219279_at	D	7	77	84	0.641929	0.107843	-0.126755	0.125286	0.154624
Cross-sectional	All	Males	GLO1MOOD200681_at	D	35	356	391	0.563323	0.108099	-0.0236978	0.320193	0.0762935
Longitudinal	All	Males	TPH1MOOD1553859_at	I	13	197	210	0.602109	0.108919	0.00142878	0.49179	0.158509
Longitudinal	M	SZ	TMEM161BMOOD227861_at	D	1	44	45	0.863636	0.108977	-0.204902	0.0884727	NA
Cross-sectional	M	PSYCHOSIS	FANCFMOOD218689_at	D	10	152	162	0.615789	0.110313	-0.087614	0.133792	0.240924
Cross-sectional	M	MOOD	FGFR1MOOD211535_s_at	I	3	8	11	0.75	0.110336	0.522825	0.049457	0.0807147
Cross-sectional	F	BP	NRG1MOOD208230_s_at	I	3	37	40	0.711712	0.113771	0.0939151	0.282168	0.14251
Cross-sectional	F	BP	MARCKSMOOD201668_x_at	I	3	37	40	0.711712	0.113771	-0.0238955	0.55818	0.226913
Cross-sectional	F	MDD	GRK3MOOD204183_s_at	I	1	15	16	0.866667	0.116412	0.289529	0.138367	NA
Cross-sectional	F	MDD	GLSMOOD203159_at	D	1	15	16	0.866667	0.116412	-0.0740494	0.392602	NA
Cross-sectional	M	BP	NR3C1MOOD241492_at	I	7	117	124	0.6337	0.117906	0.0705974	0.217946	0.180406
Longitudinal	M	PSYCHOSIS	GLSMOOD203159_at	D	5	83	88	0.657831	0.118875	-0.228317	0.0161964	0.135796
Cross-sectional	M	PTSD	OGTMOOD207563_s_at	D	7	17	24	0.655462	0.120008	-0.220514	0.150232	0.21105
Cross-sectional	M	SZA	GLSMOOD203159_at	D	7	77	84	0.634508	0.120329	-0.241304	0.0135099	0.138524
Longitudinal	M	MDD	FGFR1MOOD211535_s_at	I	2	32	34	0.75	0.120783	-0.0855972	0.684859	0.121384
Cross-sectional	All	All	GLSMOOD203159_at	D	40	445	485	0.555787	0.121095	-0.0696416	0.0628105	0.110831
Cross-sectional	All	Males	HNRNPDLMOOD212454_x_at	D	35	356	391	0.559631	0.12209	-0.0338912	0.252003	0.108067
Cross-sectional	All	Females	MARCKSMOOD201668_x_at	I	5	89	94	0.653933	0.124232	-0.158959	0.937027	0.183896
Cross-sectional	M	SZA	SLC6A4MOOD242009_at	I	7	77	84	0.631725	0.125263	0.102551	0.176636	0.246236
Cross-sectional	All	Males	CD47MOOD213856_at	D	35	356	391	0.558587	0.126265	-0.00801951	0.437201	0.28878
Cross-sectional	All	Males	GLSMOOD203159_at	D	35	356	391	0.558427	0.126916	-0.0654472	0.0982868	0.124047
Cross-sectional	M	SZA	GRK3MOOD204183_s_at	I	7	77	84	0.630798	0.12694	0.0589911	0.297008	0.206222
Cross-sectional	M	MDD	FGFR1MOOD211535_s_at	I	8	56	64	0.622768	0.132102	0.00620902	0.480582	0.186754
Cross-sectional	F	BP	COMBINED(BIOM26, MOOD, CFIBP)	Panel	3	33	36	0.69697	0.132188	0.468367	0.0019825	0.00293365
Longitudinal	All	Females	FANCFMOOD218689_at	D	2	47	49	0.734043	0.133146	-0.0855861	0.279371	0.0941305
Cross-sectional	M	PTSD	FGFR1MOOD211535_s_at	I	7	17	24	0.647059	0.13319	0.316816	0.0657278	0.108759
Cross-sectional	M	SZA	PRPS1MOOD208447_s_at	D	7	77	84	0.625232	0.137324	-0.114368	0.150125	0.12301
Longitudinal	All	Males	OGTMOOD207563_s_at	D	13	197	210	0.590004	0.138692	-0.107827	0.0596431	0.165
Longitudinal	M	SZ	FANCFMOOD218689_at	D	1	44	45	0.818182	0.14052	-0.145595	0.169966	NA
Longitudinal	M	PSYCHOSIS	SLC6A4MOOD242009_at	I	5	83	88	0.643373	0.141753	0.105642	0.163647	0.829312
Longitudinal	All	All	TPH1MOOD1553859_at	I	15	244	259	0.581694	0.144168	-0.0102058	0.564921	0.19938
Cross-sectional	M	PSYCHOSIS	FGFR1MOOD211535_s_at	I	10	152	162	0.6	0.145065	0.156716	0.0232105	0.321403
Longitudinal	M	BP	MARCKSMOOD201670_s_at	I	1	68	69	0.808824	0.145849	0.184497	0.0645566	NA
Cross-sectional	M	PTSD	GSK3BMOOD242336_at	I	7	17	24	0.638655	0.147336	0.0883811	0.340658	0.121039
Cross-sectional	M	PSYCHOSIS	PRPS1MOOD209440_at	D	10	152	162	0.598026	0.149878	-0.0738255	0.175244	0.207859
Cross-sectional	All	Males	ARNTLMOOD209824_s_at	D	35	356	391	0.552809	0.151184	-0.0481543	0.171134	0.24278
Cross-sectional	M	PSYCHOSIS	CD47MOOD213856_at	D	10	152	162	0.597368	0.151505	-0.0893109	0.129196	0.325591
Longitudinal	M	PTSD	OGTMOOD207563_s_at	D	3	7	10	0.714286	0.152529	-0.223163	0.267712	0.128307
Longitudinal	M	PTSD	CD47MOOD213856_at	D	3	7	10	0.714286	0.152529	-0.103548	0.387951	0.099943
Cross-sectional	All	Males	PRPS1MOOD208447_s_at	D	35	356	391	0.552408	0.153028	-0.0202832	0.344641	0.186354
Cross-sectional	M	PSYCHOSIS	BIOM26	Panel	10	152	162	0.596711	0.153145	0.0745587	0.172855	0.260961
Cross-sectional	All	All	HNRNPDLMOOD212454_x_at	D	40	445	485	0.547809	0.158103	-0.0529362	0.122292	0.14167
Cross-sectional	M	PSYCHOSIS	TMEM106BMOOD226529_at	D	10	152	162	0.594737	0.158133	-0.0954776	0.113411	0.279838
Longitudinal	F	MDD	PRPS1MOOD209440_at	D	1	6	7	0.833333	0.158655	-0.0115157	0.490226	NA
Longitudinal	F	MDD	NRG1MOOD208230_s_at	I	1	6	7	0.833333	0.158655	-0.161061	0.634946	NA
Longitudinal	F	MDD	FANCFMOOD218689_at	D	1	6	7	0.833333	0.158655	0.0270528	0.522955	NA
Longitudinal	F	MDD	DOCK10MOOD219279_at	D	1	6	7	0.833333	0.158655	-0.148243	0.375546	NA
Longitudinal	F	MDD	BIOM26	Panel	1	6	7	0.833333	0.158655	-0.143514	0.620568	NA
Longitudinal	F	MDD	ANK3MOOD206385_s_at	D	1	6	7	0.833333	0.158655	-0.205366	0.329332	NA
Cross-sectional	All	Males	PRPS1MOOD209440_at	D	35	356	391	0.551043	0.15941	0.0263162	0.698048	0.253963
Cross-sectional	All	All	CD47MOOD213856_at	D	40	445	485	0.546854	0.162985	-0.0238899	0.299848	0.341824
Cross-sectional	F	MDD	MARCKSMOOD201668_x_at	I	1	15	16	0.8	0.164486	-0.446599	0.958554	NA
Cross-sectional	F	MDD	FGFR1MOOD211535_s_at	I	1	15	16	0.8	0.164486	0.140317	0.302119	NA
Longitudinal	All	Females	ANK3MOOD206385_s_at	D	2	47	49	0.702128	0.168514	0.13517	0.822783	0.0282214
Cross-sectional	M	PSYCHOSIS	GSK3BMOOD242336_at	I	10	152	162	0.590132	0.170182	0.0394722	0.308994	0.389293
Longitudinal	M	MDD	PRPS1MOOD208447_s_at	D	2	32	34	0.703125	0.170675	-0.19283	0.137281	0.111542
Longitudinal	M	MDD	ARNTLMOOD209824_s_at	D	2	32	34	0.703125	0.170675	-0.139643	0.215446	0.0429646
Cross-sectional	M	PSYCHOSIS	PRPS1MOOD208447_s_at	D	10	152	162	0.588816	0.17373	-0.106255	0.0891914	0.17259
Cross-sectional	All	Males	TMEM161BMOOD227861_at	D	35	356	391	0.548074	0.173893	-0.00810223	0.436558	0.253404
Cross-sectional	M	SZA	BIOM26	Panel	7	77	84	0.606679	0.176035	0.0979299	0.187748	0.247059
Cross-sectional	M	PTSD	DOCK10MOOD219279_at	D	7	17	24	0.621849	0.17855	-0.195193	0.180349	0.145106
Cross-sectional	M	SZA	FANCFMOOD218689_at	D	7	77	84	0.604824	0.180253	-0.130494	0.118376	0.318238
Cross-sectional	M	SZA	SORT1MOOD224818_at	I	7	77	84	0.604824	0.180254	-0.0517837	0.680039	0.272128
Longitudinal	M	PSYCHOSIS	SMAD7MOOD204790_at	D	5	83	88	0.621687	0.181344	-0.0494727	0.32357	0.131804
Cross-sectional	M	SZA	NRG1MOOD208232_x_at	I	7	77	84	0.602968	0.184536	-0.0746478	0.750114	0.276997
Cross-sectional	M	SZA	GSK3BMOOD242336_at	I	7	77	84	0.602968	0.184536	0.056824	0.303832	0.363358
Cross-sectional	M	SZA	NRG1MOOD208232_x_at	I	7	77	84	0.602968	0.184536	-0.0746478	0.750114	0.276997
Cross-sectional	M	SZA	GSK3BMOOD242336_at	I	7	77	84	0.602968	0.184536	0.056824	0.303832	0.363358
Cross-sectional	M	PSYCHOSIS	CFIBPNormalized	I	4	25	29	0.64	0.186927	0.142377	0.230633	0.204501
Cross-sectional	All	Males	GRK3MOOD204183_s_at	I	35	356	391	0.545104	0.189187	0.00609502	0.452188	0.434466
Longitudinal	M	MDD	SLC6A4MOOD242009_at	I	2	32	34	0.6875	0.189888	0.238097	0.0875503	0.296605
Longitudinal	M	MDD	DOCK10MOOD219279_at	D	2	32	34	0.6875	0.189888	-0.0925837	0.30126	0.20972
Longitudinal	F	PTSD	TPH1MOOD1553859_at	I	1	5	6	0.8	0.189888	-0.282525	0.706256	NA
Longitudinal	F	PTSD	TMEM106BMOOD226529_at	D	1	5	6	0.8	0.189888	0.293712	0.71395	NA
Longitudinal	F	PTSD	SMAD7MOOD204790_at	D	1	5	6	0.8	0.189888	-0.222033	0.336212	NA
Longitudinal	F	PTSD	OLFM1MOOD210924_at	I	1	5	6	0.8	0.189888	-0.552749	0.872341	NA
Longitudinal	F	PTSD	OGTMOOD207563_s_at	D	1	5	6	0.8	0.189888	0.59019	0.891248	NA
Longitudinal	F	PTSD	NRG1MOOD208230_s_at	I	1	5	6	0.8	0.189888	-0.221676	0.663533	NA
Longitudinal	F	PTSD	GLSMOOD203159_at	D	1	5	6	0.8	0.189888	0.589312	0.890819	NA
Longitudinal	F	PTSD	FANCFMOOD218689_at	D	1	5	6	0.8	0.189888	0.290525	0.711763	NA
Longitudinal	F	PTSD	DOCK10MOOD219279_at	D	1	5	6	0.8	0.189888	0.441121	0.809381	NA
Longitudinal	F	PTSD	CALM1MOOD209563_x_at	D	1	5	6	0.8	0.189888	0.523751	0.856895	NA
Longitudinal	F	PTSD	BIOM26	Panel	1	5	6	0.8	0.189888	-0.552667	0.872299	NA
Longitudinal	F	PTSD	ANK3MOOD206385_s_at	D	1	5	6	0.8	0.189888	0.181257	0.634454	NA
Cross-sectional	All	All	OGTMOOD207563_s_at	D	40	445	485	0.541461	0.192369	-0.0403009	0.187915	0.23977
Cross-sectional	All	Males	BIOM26	Panel	35	356	391	0.544382	0.193029	-0.00697731	0.554693	0.274247
Longitudinal	All	Females	MARCKSMOOD201668_x_at	I	2	47	49	0.680851	0.195172	-0.305545	0.983618	0.297275
Longitudinal	All	Females	CALM1MOOD209563_x_at	D	2	47	49	0.680851	0.195172	0.262464	0.965765	0.101219
Cross-sectional	F	BP	TMEM106BMOOD226529_at	D	3	37	40	0.648649	0.198423	-0.352805	0.0127769	0.201091
Cross-sectional	F	BP	SLC6A4MOOD242009_at	I	3	37	40	0.648649	0.198423	0.10099	0.267611	0.255356
Cross-sectional	M	PSYCHOSIS	HNRNPDLMOOD212454_x_at	D	10	152	162	0.579605	0.199868	-0.0835038	0.145382	0.27379
Longitudinal	All	All	NR3C1MOOD241492_at	I	15	244	259	0.564754	0.200003	-0.00735997	0.546917	0.299238
Longitudinal	M	PSYCHOSIS	HNRNPDLMOOD212454_x_at	D	5	83	88	0.612048	0.200972	-0.128289	0.116791	0.23454
Cross-sectional	All	All	SORT1MOOD224818_at	I	40	445	485	0.539663	0.202843	-0.00832469	0.572547	0.313794
Cross-sectional	All	All	ARNTLMOOD209824_s_at	D	40	445	485	0.538989	0.206857	-0.0636691	0.0807613	0.308289
Longitudinal	M	MDD	SPECC1MOOD223498_at	I	2	32	34	0.671875	0.210376	0.164272	0.17661	0.166716
Longitudinal	M	MDD	FANCFMOOD218689_at	D	2	32	34	0.671875	0.210376	0.117217	0.745438	0.115172
Longitudinal	M	PSYCHOSIS	FANCFMOOD218689_at	D	5	83	88	0.607229	0.211246	-0.0810571	0.226402	0.278826
Longitudinal	M	PSYCHOSIS	ANK3MOOD206385_s_at	D	5	83	88	0.607229	0.211246	-0.0615788	0.284358	0.156084
Cross-sectional	F	PTSD	FANCFMOOD218689_at	D	1	12	13	0.75	0.211339	-0.0526039	0.432241	NA
Longitudinal	M	PTSD	RPL3MOOD212039_x_at	D	3	7	10	0.666667	0.212515	0.0106029	0.511596	0.277536
Longitudinal	M	PTSD	NRG1MOOD208232_x_at	I	3	7	10	0.666667	0.212515	0.0683001	0.425644	0.234568
Longitudinal	M	PTSD	BIOM26	Panel	3	7	10	0.666667	0.212515	-0.0470825	0.551382	0.0787937
Cross-sectional	F	BP	CFIBPNormalized	I	3	33	36	0.636364	0.216939	0.332611	0.0237354	0.239563
Cross-sectional	M	PSYCHOSIS	NRG1MOOD208230_s_at	I	10	152	162	0.573684	0.217855	-0.0451203	0.715706	0.334735
Longitudinal	All	Males	NR3C1MOOD241492_at	I	13	197	210	0.564233	0.219112	0.0138851	0.420731	0.373608
Cross-sectional	M	BP	SPECC1MOOD223498_at	I	7	117	124	0.587302	0.219434	-0.0252842	0.60978	0.240539
Cross-sectional	All	All	TMEM161BMOOD227861_at	D	40	445	485	0.53691	0.219525	-0.0289638	0.262274	0.257957
Longitudinal	M	SZ	RPL3MOOD212039_x_at	D	1	44	45	0.727273	0.220653	-0.139052	0.181154	NA
Longitudinal	M	SZ	NRG1MOOD208230_s_at	I	1	44	45	0.727273	0.220653	-0.00798832	0.520768	NA
Longitudinal	M	SZ	NRG1MOOD208230_s_at	I	1	44	45	0.727273	0.220653	-0.00798832	0.520768	NA
Cross-sectional	M	SZ	TPH1MOOD1553859_at	I	3	75	78	0.631111	0.221692	-0.00961474	0.533291	0.285054
Longitudinal	All	Males	NRG1MOOD208230_s_at	I	13	197	210	0.562671	0.224721	-0.0186113	0.605695	0.252524
Longitudinal	All	Males	NRG1MOOD208230_s_at	I	13	197	210	0.562671	0.224721	-0.0186113	0.605695	0.252524
Cross-sectional	M	SZ	FANCFMOOD218689_at	D	3	75	78	0.626667	0.229495	-0.0361897	0.376547	0.325643
Cross-sectional	M	PSYCHOSIS	CALM1MOOD209563_x_at	D	10	152	162	0.569737	0.230348	-0.104288	0.0933024	0.213053
Cross-sectional	M	PSYCHOSIS	SORT1MOOD224818_at	I	10	152	162	0.569737	0.230348	0.0299467	0.352607	0.297123
Cross-sectional	M	SZA	TMEM106BMOOD226529_at	D	7	77	84	0.584416	0.230752	-0.136139	0.108454	0.293255
Longitudinal	M	MDD	TMEM106BMOOD226529_at	D	2	32	34	0.65625	0.232107	0.147848	0.797986	0.0186989
Longitudinal	M	MDD	NRG1MOOD208232_x_at	I	2	32	34	0.65625	0.232107	0.031261	0.430341	0.184945
Cross-sectional	M	PTSD	PRPS1MOOD208447_s_at	D	7	17	24	0.596639	0.232581	-0.124045	0.281805	0.242849
Cross-sectional	All	All	OLFM1MOOD210924_at	I	40	445	485	0.534775	0.232988	-0.00420659	0.536811	0.399484
Cross-sectional	M	PSYCHOSIS	GLO1MOOD200681_at	D	10	152	162	0.567763	0.236741	-0.119535	0.0648743	0.23756
Cross-sectional	M	SZ	GLSMOOD203159_at	D	3	75	78	0.622222	0.237451	-0.101813	0.187545	0.273983
Cross-sectional	M	PSYCHOSIS	NRG1MOOD208232_x_at	I	10	152	162	0.567105	0.238894	-0.0721437	0.8192	0.343809
Longitudinal	All	Females	SMAD7MOOD204790_at	D	2	47	49	0.648936	0.239657	-0.146074	0.158291	0.118467
Cross-sectional	M	SZA	PRPS1MOOD209440_at	D	7	77	84	0.580705	0.240715	-0.132413	0.114935	0.302798
Cross-sectional	M	BP	MOOD	D	7	117	124	0.578144	0.244175	-0.575622	1.34097e-12	0.183381
Longitudinal	All	All	MOOD	D	15	244	259	0.553005	0.245439	-0.34635	5.16587e-09	0.18377
Cross-sectional	M	SZ	RPL3MOOD212039_x_at	D	3	75	78	0.617778	0.245554	-0.128253	0.13156	0.297572
Cross-sectional	M	SZ	TMEM106BMOOD226529_at	D	3	75	78	0.617778	0.245555	-0.0472736	0.340537	0.422436
Cross-sectional	M	SZ	PRPS1MOOD209440_at	D	3	75	78	0.617778	0.245555	-0.00149401	0.494821	0.268767
Cross-sectional	M	SZ	NRG1MOOD208230_s_at	I	3	75	78	0.617778	0.245555	0.0567435	0.310847	0.33857
Cross-sectional	M	SZ	CALM1MOOD209563_x_at	D	3	75	78	0.617778	0.245555	-0.0412289	0.360023	0.31569
Longitudinal	M	SZA	CD47MOOD213856_at	D	4	39	43	0.602564	0.25175	-0.0579894	0.355927	0.451337
Cross-sectional	M	PTSD	SMAD7MOOD204790_at	D	7	17	24	0.588235	0.25243	-0.061994	0.386761	0.18356
Cross-sectional	M	PTSD	PRPS1MOOD209440_at	D	7	17	24	0.588235	0.25243	-0.0529682	0.402915	0.128578
Cross-sectional	M	PTSD	GLSMOOD203159_at	D	7	17	24	0.588235	0.25243	-0.153236	0.237347	0.211693
Cross-sectional	M	PSYCHOSIS	ARNTLMOOD209824_s_at	D	10	152	162	0.5625	0.254259	-0.0228005	0.386676	0.280878
Longitudinal	M	MDD	PRPS1MOOD209440_at	D	2	32	34	0.640625	0.255034	0.0835867	0.680817	0.0284738
Cross-sectional	All	Males	FANCFMOOD218689_at	D	35	356	391	0.533708	0.255166	0.0210739	0.661083	0.324375
Longitudinal	All	Females	TMEM106BMOOD226529_at	D	2	47	49	0.638298	0.25563	-0.028181	0.423788	0.0510709
Longitudinal	All	Females	PRPS1MOOD209440_at	D	2	47	49	0.638298	0.25563	0.0353662	0.595318	0.280113
Longitudinal	All	Females	NRG1MOOD208232_x_at	I	2	47	49	0.638298	0.25563	-0.0637182	0.668203	0.313765
Longitudinal	All	Females	DOCK10MOOD219279_at	D	2	47	49	0.638298	0.25563	-0.0239054	0.435243	0.0662428
Longitudinal	All	Females	NRG1MOOD208232_x_at	I	2	47	49	0.638298	0.25563	-0.0637182	0.668203	0.313765
Longitudinal	M	BP	TPH1MOOD1553859_at	I	1	68	69	0.691176	0.256967	-0.00662794	0.521553	NA
Cross-sectional	M	MDD	GRK3MOOD204183_s_at	I	8	56	64	0.571429	0.257976	0.160352	0.102803	0.348002
Cross-sectional	All	Males	SORT1MOOD224818_at	I	35	356	391	0.532986	0.259718	-0.0227495	0.673089	0.358869
Longitudinal	All	Males	MOOD	D	13	197	210	0.553299	0.260032	-0.379455	6.74012e-09	0.209003
Cross-sectional	F	BP	MOOD	D	3	37	40	0.612613	0.260469	-0.401987	0.00506661	0.32067
Cross-sectional	F	BP	SPECC1MOOD223498_at	I	3	37	40	0.612613	0.260479	0.0845135	0.302058	0.29365
Cross-sectional	All	All	GLO1MOOD200681_at	D	40	445	485	0.530562	0.260856	-0.0221475	0.313289	0.18905
Cross-sectional	M	SZA	HNRNPDLMOOD212454_x_at	D	7	77	84	0.573284	0.261324	-0.0954389	0.19391	0.240122
Longitudinal	All	All	OGTMOOD207563_s_at	D	15	244	259	0.54918	0.261347	-0.0604088	0.16643	0.285533
Cross-sectional	All	Females	SORT1MOOD224818_at	I	5	89	94	0.58427	0.263759	0.0628655	0.273606	0.327026
Cross-sectional	All	Females	SMAD7MOOD204790_at	D	5	89	94	0.58427	0.263759	-0.156639	0.0658187	0.2052
Longitudinal	M	PSYCHOSIS	TMEM161BMOOD227861_at	D	5	83	88	0.583133	0.267018	-0.0929254	0.194586	0.305322
Cross-sectional	M	MOOD	MOOD	D	3	8	11	0.625	0.270146	-0.538458	0.043737	0.454448
Cross-sectional	M	PTSD	MARCKSMOOD201668_x_at	I	7	17	24	0.579832	0.273137	-0.269104	0.898237	0.456815
Cross-sectional	M	PSYCHOSIS	TMEM161BMOOD227861_at	D	10	152	162	0.556579	0.274749	-0.0647816	0.20639	0.469813
Cross-sectional	F	BP	MARCKSMOOD201670_s_at	I	3	37	40	0.603604	0.277421	-0.0769669	0.681553	0.272002
Cross-sectional	All	All	SMAD7MOOD204790_at	D	40	445	485	0.52809	0.277968	-0.00461494	0.459628	0.508426
Cross-sectional	All	All	BIOM26	Panel	40	445	485	0.52809	0.277968	0.00185486	0.48375	0.336975
Cross-sectional	All	All	BIOM26	Panel	40	445	485	0.52809	0.277968	0.00185486	0.48375	0.336975
Longitudinal	M	PSYCHOSIS	PRPS1MOOD209440_at	D	5	83	88	0.578313	0.279002	-0.0590738	0.292287	0.309889
Longitudinal	M	PSYCHOSIS	GLO1MOOD200681_at	D	5	83	88	0.578313	0.279002	-0.185745	0.0415797	0.29926
Longitudinal	M	PSYCHOSIS	FGFR1MOOD211535_s_at	I	5	83	88	0.578313	0.279002	0.15172	0.0791088	0.447348
Longitudinal	M	SZA	GSK3BMOOD242336_at	I	4	39	43	0.589744	0.27915	-0.114753	0.76814	0.361494
Cross-sectional	M	PSYCHOSIS	GRK3MOOD204183_s_at	I	10	152	162	0.553947	0.28411	-0.0173163	0.586562	0.395389
Longitudinal	M	PTSD	SORT1MOOD224818_at	I	3	7	10	0.619048	0.284406	-0.0192645	0.521063	0.27104
Longitudinal	M	PTSD	CALM1MOOD209563_x_at	D	3	7	10	0.619048	0.284406	-0.0263373	0.471214	0.427489
Longitudinal	M	PTSD	ANK3MOOD206385_s_at	D	3	7	10	0.619048	0.284406	-0.0884429	0.404019	0.264297
Cross-sectional	M	SZA	GLO1MOOD200681_at	D	7	77	84	0.564007	0.288303	-0.187225	0.0440644	0.233407
Longitudinal	All	Females	BIOM26	Panel	2	47	49	0.617021	0.289167	-0.140966	0.833009	0.0414862
Longitudinal	M	BP	SPECC1MOOD223498_at	I	1	68	69	0.661765	0.290369	-0.0593582	0.685979	NA
Longitudinal	M	BP	SLC6A4MOOD242009_at	I	1	68	69	0.661765	0.290369	0.0906133	0.229509	NA
Longitudinal	M	SZA	GLSMOOD203159_at	D	4	39	43	0.583333	0.293373	-0.258592	0.0470309	0.29834
Cross-sectional	All	All	NRG1MOOD208230_s_at	I	40	445	485	0.525758	0.294595	-0.044274	0.834722	0.345164
Cross-sectional	M	PTSD	CALM1MOOD209563_x_at	D	7	17	24	0.571429	0.294653	-0.0289619	0.446568	0.279918
Cross-sectional	F	BP	CD47MOOD213856_at	D	3	37	40	0.594595	0.294884	-0.238212	0.0694078	0.36538
Cross-sectional	F	PTSD	TPH1MOOD1553859_at	I	1	12	13	0.666667	0.29649	0.0835751	0.393024	NA
Cross-sectional	F	PTSD	OLFM1MOOD210924_at	I	1	12	13	0.666667	0.29649	-0.14237	0.678668	NA
Cross-sectional	F	PTSD	HNRNPDLMOOD212454_x_at	D	1	12	13	0.666667	0.29649	-0.0208625	0.473033	NA
Cross-sectional	F	PTSD	CALM1MOOD209563_x_at	D	1	12	13	0.666667	0.29649	-0.0101959	0.486814	NA
Cross-sectional	F	PTSD	OLFM1MOOD210924_at	I	1	12	13	0.666667	0.29649	-0.14237	0.678668	NA
Cross-sectional	M	SZ	DOCK10MOOD219279_at	D	3	75	78	0.591111	0.297139	-0.0930241	0.208953	0.33029
Cross-sectional	M	SZA	TMEM161BMOOD227861_at	D	7	77	84	0.560297	0.299451	-0.0681078	0.269086	0.422472
Cross-sectional	M	SZA	NRG1MOOD208230_s_at	I	7	77	84	0.560297	0.299451	-0.125573	0.872473	0.435584
Cross-sectional	All	All	PRPS1MOOD208447_s_at	D	40	445	485	0.524494	0.303797	-0.0236035	0.302039	0.344755
Longitudinal	M	MDD	OGTMOOD207563_s_at	D	2	32	34	0.609375	0.304204	-0.137779	0.218564	0.135646
Longitudinal	M	MDD	HNRNPDLMOOD212454_x_at	D	2	32	34	0.609375	0.304204	0.00787806	0.517635	0.0259812
Longitudinal	M	MDD	BIOM26	Panel	2	32	34	0.609375	0.304204	-0.0163241	0.536504	0.241837
Cross-sectional	M	SZ	ARNTLMOOD209824_s_at	D	3	75	78	0.586667	0.306195	-0.00246037	0.491472	0.404145
Longitudinal	M	SZA	TPH1MOOD1553859_at	I	4	39	43	0.576923	0.307923	-0.00849385	0.521555	0.367121
Longitudinal	F	MDD	TMEM106BMOOD226529_at	D	1	6	7	0.666667	0.308538	-0.188505	0.34282	NA
Longitudinal	F	MDD	GSK3BMOOD242336_at	I	1	6	7	0.666667	0.308538	-0.386763	0.804302	NA
Cross-sectional	M	BP	COMBINED(BIOM26, MOOD, CFIBP)	Panel	7	115	122	0.554037	0.316011	0.363005	1.98407e-05	0.337265
Cross-sectional	All	All	FANCFMOOD218689_at	D	40	445	485	0.522753	0.316681	-0.00361278	0.468374	0.388434
Longitudinal	M	SZ	SPECC1MOOD223498_at	I	1	44	45	0.636364	0.322043	0.217087	0.0760104	NA
Longitudinal	M	SZ	OLFM1MOOD210924_at	I	1	44	45	0.636364	0.322043	0.0575302	0.35369	NA
Longitudinal	M	SZ	MOOD	D	1	44	45	0.636364	0.322043	-0.26037	0.0420481	NA
Longitudinal	M	PSYCHOSIS	TMEM106BMOOD226529_at	D	5	83	88	0.559036	0.329386	-0.0952398	0.188709	0.40369
Longitudinal	M	PSYCHOSIS	BIOM26	Panel	5	83	88	0.559036	0.329386	0.0999955	0.176975	0.383023
Longitudinal	M	MDD	GLSMOOD203159_at	D	2	32	34	0.59375	0.330275	-0.0206035	0.453962	0.349051
Longitudinal	M	MDD	GLO1MOOD200681_at	D	2	32	34	0.59375	0.330275	0.0714292	0.65595	0.316295
Cross-sectional	F	BP	DOCK10MOOD219279_at	D	3	37	40	0.576577	0.331247	-0.435962	0.00246149	0.422533
Cross-sectional	M	SZA	CALM1MOOD209563_x_at	D	7	77	84	0.549165	0.334006	-0.156759	0.0772216	0.290122
Cross-sectional	M	SZ	BIOM26	Panel	3	75	78	0.573333	0.334065	0.0463342	0.343539	0.464327
Longitudinal	M	PSYCHOSIS	NRG1MOOD208232_x_at	I	5	83	88	0.556627	0.335935	0.0329755	0.380184	0.456957
Cross-sectional	All	Males	TPH1MOOD1553859_at	I	35	356	391	0.521188	0.33951	0.00537248	0.457833	0.478374
Cross-sectional	M	PTSD	FANCFMOOD218689_at	D	7	17	24	0.554622	0.339869	0.150058	0.757994	0.197972
Cross-sectional	M	SZA	ARNTLMOOD209824_s_at	D	7	77	84	0.54731	0.339916	-0.039347	0.361162	0.315769
Longitudinal	All	Females	NR3C1MOOD241492_at	I	2	47	49	0.585106	0.343021	-0.104789	0.763179	0.393547
Cross-sectional	M	SZ	ANK3MOOD206385_s_at	D	3	75	78	0.568889	0.343571	-0.0144216	0.450136	0.432763
Cross-sectional	M	SZ	HNRNPDLMOOD212454_x_at	D	3	75	78	0.568889	0.343572	-0.0718576	0.265923	0.476716
Longitudinal	M	BP	NR3C1MOOD241492_at	I	1	68	69	0.617647	0.343961	-0.0121912	0.539598	NA
Cross-sectional	All	Males	SMAD7MOOD204790_at	D	35	356	391	0.520385	0.345268	0.0258914	0.69512	0.592536
Cross-sectional	M	SZA	SPECC1MOOD223498_at	I	7	77	84	0.545455	0.345865	0.0353935	0.374626	0.384336
Cross-sectional	All	Females	MOOD	D	5	89	94	0.552809	0.346077	-0.28599	0.00260069	0.40855
Cross-sectional	All	All	PRPS1MOOD209440_at	D	40	445	485	0.518764	0.347021	0.0163517	0.640279	0.427622
Cross-sectional	F	BP	ARNTLMOOD209824_s_at	D	3	37	40	0.567568	0.350073	-0.209495	0.0972464	0.53103
Longitudinal	All	All	CALM1MOOD209563_x_at	D	15	244	259	0.529508	0.350667	-0.0264982	0.335615	0.481249
Cross-sectional	All	Females	GLSMOOD203159_at	D	5	89	94	0.550562	0.352314	-0.0950997	0.180948	0.359303
Cross-sectional	M	SZ	TMEM161BMOOD227861_at	D	3	75	78	0.564444	0.35318	-0.0634086	0.290637	0.530841
Cross-sectional	M	SZ	SMAD7MOOD204790_at	D	3	75	78	0.564444	0.35318	-0.0261256	0.410193	0.421065
Cross-sectional	M	SZ	GSK3BMOOD242336_at	I	3	75	78	0.564444	0.35318	0.0188442	0.434962	0.552264
Longitudinal	M	SZA	SLC6A4MOOD242009_at	I	4	39	43	0.557692	0.353344	0.124221	0.2137	0.859993
Longitudinal	M	MDD	ANK3MOOD206385_s_at	D	2	32	34	0.578125	0.357197	-0.0971685	0.292296	0.0979482
Cross-sectional	All	Males	NR3C1MOOD241492_at	I	35	356	391	0.517657	0.365109	0.0175618	0.364605	0.469041
Longitudinal	M	PTSD	SPECC1MOOD223498_at	I	3	7	10	0.571429	0.36622	-0.404718	0.877002	0.566921
Longitudinal	M	PTSD	GLSMOOD203159_at	D	3	7	10	0.571429	0.36622	0.262294	0.767949	0.351125
Longitudinal	M	PTSD	ARNTLMOOD209824_s_at	D	3	7	10	0.571429	0.36622	0.116481	0.625686	0.136502
Cross-sectional	M	MDD	SLC6A4MOOD242009_at	I	8	56	64	0.53683	0.368829	0.00499062	0.48439	0.431511
Longitudinal	M	SZA	FANCFMOOD218689_at	D	4	39	43	0.551282	0.369002	-0.0271824	0.431315	0.434039
Cross-sectional	F	MDD	GSK3BMOOD242336_at	I	1	15	16	0.6	0.372441	-0.445244	0.958029	NA
Cross-sectional	M	SZ	PRPS1MOOD208447_s_at	D	3	75	78	0.555556	0.372672	-0.100572	0.190485	0.500107
Longitudinal	All	Males	RPL3MOOD212039_x_at	D	13	197	210	0.526357	0.375209	0.0300967	0.667724	0.452752
Longitudinal	M	MDD	GRK3MOOD204183_s_at	I	2	32	34	0.5625	0.384849	0.299391	0.0427034	0.668253
Longitudinal	F	PTSD	TMEM161BMOOD227861_at	D	1	5	6	0.6	0.384849	0.500969	0.844295	NA
Longitudinal	F	PTSD	RPL3MOOD212039_x_at	D	1	5	6	0.6	0.384849	0.807686	0.97404	NA
Longitudinal	F	PTSD	PRPS1MOOD209440_at	D	1	5	6	0.6	0.384849	0.711676	0.943644	NA
Longitudinal	F	PTSD	PRPS1MOOD208447_s_at	D	1	5	6	0.6	0.384849	0.740834	0.953977	NA
Longitudinal	F	PTSD	HNRNPDLMOOD212454_x_at	D	1	5	6	0.6	0.384849	0.559793	0.875989	NA
Longitudinal	F	PTSD	GLO1MOOD200681_at	D	1	5	6	0.6	0.384849	0.627066	0.908657	NA
Longitudinal	F	PTSD	CD47MOOD213856_at	D	1	5	6	0.6	0.384849	0.251801	0.68486	NA
Longitudinal	M	SZA	SMAD7MOOD204790_at	D	4	39	43	0.544872	0.384882	-0.0555959	0.361633	0.28759
Cross-sectional	M	PTSD	TPH1MOOD1553859_at	I	7	17	24	0.537815	0.387516	-0.00364873	0.50675	0.422762
Longitudinal	M	PSYCHOSIS	ARNTLMOOD209824_s_at	D	5	83	88	0.537349	0.389975	-0.0895588	0.203328	0.407959
Cross-sectional	F	PTSD	TMEM161BMOOD227861_at	D	1	12	13	0.583333	0.394634	-0.00553511	0.492841	NA
Cross-sectional	F	PTSD	NRG1MOOD208232_x_at	I	1	12	13	0.583333	0.394634	-0.13716	0.672501	NA
Cross-sectional	F	PTSD	MARCKSMOOD201668_x_at	I	1	12	13	0.583333	0.394634	-0.067215	0.586353	NA
Cross-sectional	F	PTSD	GLSMOOD203159_at	D	1	12	13	0.583333	0.394634	-0.0134929	0.482552	NA
Cross-sectional	F	PTSD	GLO1MOOD200681_at	D	1	12	13	0.583333	0.394634	0.151694	0.689597	NA
Cross-sectional	F	PTSD	ANK3MOOD206385_s_at	D	1	12	13	0.583333	0.394634	0.00543237	0.507026	NA
Cross-sectional	M	PSYCHOSIS	RPL3MOOD212039_x_at	D	10	152	162	0.525	0.395713	-0.0448469	0.285468	0.38632
Cross-sectional	M	BP	GRK3MOOD204183_s_at	I	7	117	124	0.528694	0.399583	-0.0420992	0.678768	0.367957
Longitudinal	All	Females	MOOD	D	2	47	49	0.553191	0.400271	-0.213017	0.0708414	0.403993
Longitudinal	M	BP	OLFM1MOOD210924_at	I	1	68	69	0.573529	0.400888	-0.0931173	0.776676	NA
Cross-sectional	M	BP	ARNTLMOOD209824_s_at	D	7	117	124	0.527473	0.40377	-0.0851952	0.173404	0.419634
Cross-sectional	All	Males	CALM1MOOD209563_x_at	D	35	356	391	0.51244	0.404021	-0.0542394	0.142339	0.295986
Cross-sectional	All	Females	MARCKSMOOD201670_s_at	I	5	89	94	0.530337	0.410038	-0.146664	0.920814	0.298518
Cross-sectional	M	BP	CFIBPNormalized	I	7	115	122	0.524845	0.412392	0.10227	0.13116	0.387187
Cross-sectional	M	SZ	GLO1MOOD200681_at	D	3	75	78	0.537778	0.412603	-0.0375107	0.372193	0.429026
Cross-sectional	M	MDD	CFIBPNormalized	I	5	22	27	0.531818	0.412663	0.453559	0.00874725	0.388441
Longitudinal	All	All	RPL3MOOD212039_x_at	D	15	244	259	0.51612	0.417023	0.0510361	0.793295	0.501995
Cross-sectional	M	PSYCHOSIS	SMAD7MOOD204790_at	D	10	152	162	0.519737	0.417309	-0.0363066	0.323232	0.456575
Longitudinal	M	PSYCHOSIS	RPL3MOOD212039_x_at	D	5	83	88	0.527711	0.417893	-0.00229743	0.491526	0.659949
Longitudinal	All	Females	TMEM161BMOOD227861_at	D	2	47	49	0.542553	0.419913	-0.0195251	0.447033	0.336413
Longitudinal	All	Males	CALM1MOOD209563_x_at	D	13	197	210	0.515814	0.42432	-0.0936762	0.0881285	0.518548
Longitudinal	M	PSYCHOSIS	OGTMOOD207563_s_at	D	5	83	88	0.525301	0.424944	-0.183308	0.0436782	0.33837
Cross-sectional	F	BP	NRG1MOOD208232_x_at	I	3	37	40	0.531532	0.428685	0.200646	0.107224	0.499342
Cross-sectional	M	BP	OGTMOOD207563_s_at	D	7	117	124	0.520147	0.42911	0.0306498	0.63229	0.319411
Cross-sectional	M	SZA	MARCKSMOOD201668_x_at	I	7	77	84	0.520408	0.429352	0.0452137	0.341494	0.518831
Cross-sectional	M	SZA	NR3C1MOOD241492_at	I	7	77	84	0.519481	0.432532	-0.126932	0.875048	0.490419
Cross-sectional	All	Males	NRG1MOOD208232_x_at	I	35	356	391	0.508347	0.435254	-0.0483376	0.829784	0.628296
Cross-sectional	All	Males	NRG1MOOD208232_x_at	I	35	356	391	0.508347	0.435254	-0.0483376	0.829784	0.628296
Cross-sectional	M	MDD	SORT1MOOD224818_at	I	8	56	64	0.517857	0.435496	-0.0753113	0.722893	0.445726
Cross-sectional	All	Females	TMEM106BMOOD226529_at	D	5	89	94	0.521348	0.436418	-0.172414	0.0482846	0.398393
Cross-sectional	M	PTSD	ARNTLMOOD209824_s_at	D	7	17	24	0.521008	0.436922	0.0184575	0.534109	0.420762
Longitudinal	M	PSYCHOSIS	NRG1MOOD208230_s_at	I	5	83	88	0.520482	0.439116	-0.12035	0.867982	0.489998
Cross-sectional	F	BP	HNRNPDLMOOD212454_x_at	D	3	37	40	0.522523	0.448926	-0.342206	0.0153323	0.385797
Longitudinal	M	SZA	TMEM161BMOOD227861_at	D	4	39	43	0.519231	0.450089	0.00818959	0.520784	0.523463
Longitudinal	M	SZA	PRPS1MOOD209440_at	D	4	39	43	0.519231	0.450089	-0.00639868	0.483758	0.477022
Cross-sectional	M	SZ	SLC6A4MOOD242009_at	I	3	75	78	0.52	0.453461	-0.00424659	0.514717	0.749384
Longitudinal	All	Males	SPECC1MOOD223498_at	I	13	197	210	0.509567	0.454042	-0.00364114	0.520915	0.667726
Longitudinal	M	PTSD	OLFM1MOOD210924_at	I	3	7	10	0.52381	0.454635	-0.474774	0.917213	0.637281
Longitudinal	M	PTSD	GSK3BMOOD242336_at	I	3	7	10	0.52381	0.454635	-0.161011	0.671611	0.435184
Cross-sectional	M	PTSD	SPECC1MOOD223498_at	I	7	17	24	0.512605	0.462052	0.0300531	0.444567	0.351483
Cross-sectional	M	PTSD	OLFM1MOOD210924_at	I	7	17	24	0.512605	0.462052	-0.176554	0.795391	0.500171
Cross-sectional	M	PTSD	MARCKSMOOD201670_s_at	I	7	17	24	0.512605	0.462052	-0.187597	0.809975	0.498575
Cross-sectional	M	SZ	SORT1MOOD224818_at	I	3	75	78	0.515556	0.46377	0.136848	0.116098	0.475828
Cross-sectional	All	Males	SPECC1MOOD223498_at	I	35	356	391	0.504414	0.46565	-0.00851013	0.566607	0.645334
Longitudinal	M	SZA	NRG1MOOD208230_s_at	I	4	39	43	0.512821	0.466678	-0.214308	0.916206	0.651451
Longitudinal	M	SZA	FGFR1MOOD211535_s_at	I	4	39	43	0.512821	0.466678	0.0866127	0.290385	0.637463
Longitudinal	M	PSYCHOSIS	GSK3BMOOD242336_at	I	5	83	88	0.510843	0.467677	-0.108685	0.843265	0.537142
Longitudinal	M	MDD	SMAD7MOOD204790_at	D	2	32	34	0.515625	0.470826	-0.195912	0.133407	0.173649
Longitudinal	M	MDD	OLFM1MOOD210924_at	I	2	32	34	0.515625	0.470826	0.0242069	0.445954	0.565101
Longitudinal	M	MDD	NRG1MOOD208230_s_at	I	2	32	34	0.515625	0.470826	0.0341033	0.424078	0.478833
Cross-sectional	All	Males	RPL3MOOD212039_x_at	D	35	356	391	0.503491	0.47282	0.0398114	0.783776	0.524243
Cross-sectional	M	SZA	CFIBPNormalized	I	3	15	18	0.511111	0.47611	0.00339216	0.494671	0.481153
Cross-sectional	All	Males	NRG1MOOD208230_s_at	I	35	356	391	0.502689	0.479062	-0.0261204	0.696699	0.524276
Cross-sectional	All	Males	NRG1MOOD208230_s_at	I	35	356	391	0.502689	0.479062	-0.0261204	0.696699	0.524276
Longitudinal	All	Females	HNRNPDLMOOD212454_x_at	D	2	47	49	0.510638	0.47985	0.0929277	0.737311	0.503088
Cross-sectional	All	All	TPH1MOOD1553859_at	I	40	445	485	0.50236	0.480274	0.0154554	0.367112	0.660106
Cross-sectional	M	BP	SMAD7MOOD204790_at	D	7	117	124	0.505495	0.480571	0.0757755	0.798551	0.611169
Cross-sectional	All	All	MARCKSMOOD201668_x_at	I	40	445	485	0.502275	0.480978	-0.117769	0.995283	0.808153
Cross-sectional	All	All	NR3C1MOOD241492_at	I	40	445	485	0.502163	0.481916	0.00134763	0.488192	0.579677
Cross-sectional	M	PSYCHOSIS	MARCKSMOOD201668_x_at	I	10	152	162	0.504276	0.481959	-0.00164015	0.508263	0.49293
Cross-sectional	F	BP	TMEM161BMOOD227861_at	D	3	37	40	0.504505	0.489758	-0.300961	0.0295734	0.383517
Cross-sectional	M	SZA	SMAD7MOOD204790_at	D	7	77	84	0.502783	0.490316	-0.0454583	0.340682	0.509678
Cross-sectional	M	MDD	MARCKSMOOD201670_s_at	I	8	56	64	0.502232	0.491902	-0.220499	0.960014	0.424344
Cross-sectional	M	MDD	MARCKSMOOD201668_x_at	I	8	56	64	0.502232	0.491902	-0.268079	0.983893	0.639597
Cross-sectional	M	BP	ANK3MOOD206385_s_at	D	7	117	124	0.501832	0.493521	-0.0384027	0.33598	0.423373
Cross-sectional	All	Females	DOCK10MOOD219279_at	D	5	89	94	0.501124	0.496639	-0.178015	0.0430294	0.462329
Cross-sectional	All	All	NRG1MOOD208232_x_at	I	40	445	485	0.500225	0.498121	-0.0460529	0.844262	0.681181
Longitudinal	M	BP	RPL3MOOD212039_x_at	D	1	68	69	0.5	0.5	0.0303819	0.597862	NA
Longitudinal	All	Females	PRPS1MOOD208447_s_at	D	2	47	49	0.5	0.5	0.0233383	0.563233	0.495655
Longitudinal	F	MDD	TMEM161BMOOD227861_at	D	1	6	7	0.5	0.5	-0.262834	0.284525	NA
Longitudinal	F	MDD	SMAD7MOOD204790_at	D	1	6	7	0.5	0.5	0.409368	0.819114	NA
Longitudinal	F	MDD	RPL3MOOD212039_x_at	D	1	6	7	0.5	0.5	0.218309	0.680922	NA
Longitudinal	F	MDD	PRPS1MOOD208447_s_at	D	1	6	7	0.5	0.5	-0.174018	0.354515	NA
Longitudinal	F	MDD	MARCKSMOOD201670_s_at	I	1	6	7	0.5	0.5	-0.522159	0.885358	NA
Longitudinal	F	MDD	MARCKSMOOD201668_x_at	I	1	6	7	0.5	0.5	-0.391312	0.807321	NA
Longitudinal	F	MDD	HNRNPDLMOOD212454_x_at	D	1	6	7	0.5	0.5	0.234417	0.693558	NA
Longitudinal	M	MDD	GSK3BMOOD242336_at	I	2	32	34	0.5	0.5	-0.183324	0.850318	0.537752
Longitudinal	F	MDD	CALM1MOOD209563_x_at	D	1	6	7	0.5	0.5	0.407535	0.81793	NA
Longitudinal	F	MDD	ARNTLMOOD209824_s_at	D	1	6	7	0.5	0.5	-0.522155	0.114644	NA
Longitudinal	M	MOOD	GRK3MOOD204183_s_at	I	2	4	6	0.5	0.5	-0.134222	0.600062	0.609308
Cross-sectional	F	PTSD	SMAD7MOOD204790_at	D	1	12	13	0.5	0.5	-0.184945	0.272625	NA
Cross-sectional	F	PTSD	NRG1MOOD208230_s_at	I	1	12	13	0.5	0.5	-0.263216	0.807545	NA
Cross-sectional	F	PTSD	DOCK10MOOD219279_at	D	1	12	13	0.5	0.5	-0.0931375	0.381085	NA
Cross-sectional	M	PTSD	CFIBPNormalized	I	5	11	16	0.5	0.5	0.303163	0.126851	0.476639
Cross-sectional	F	PTSD	CD47MOOD213856_at	D	1	12	13	0.5	0.5	0.00615947	0.507967	NA
Cross-sectional	F	PTSD	BIOM26	Panel	1	12	13	0.5	0.5	-0.0493336	0.563578	NA
Longitudinal	M	SZ	NR3C1MOOD241492_at	I	1	44	45	0.5	0.5	0.0510573	0.369536	NA
Longitudinal	M	SZA	GLO1MOOD200681_at	D	4	39	43	0.5	0.5	-0.193358	0.107057	0.495269
Cross-sectional	All	All	SPECC1MOOD223498_at	I	40	445	485	0.498764	0.510336	-0.0111522	0.596763	0.656588
Cross-sectional	M	BP	CALM1MOOD209563_x_at	D	7	117	124	0.496947	0.510797	0.00150011	0.506596	0.366713
Cross-sectional	M	PTSD	NR3C1MOOD241492_at	I	7	17	24	0.495798	0.512666	0.170765	0.212492	0.522063
Cross-sectional	M	SZ	FGFR1MOOD211535_s_at	I	3	75	78	0.493333	0.515545	0.073796	0.260403	0.598551
Longitudinal	M	SZA	ANK3MOOD206385_s_at	D	4	39	43	0.49359	0.516676	0.0336622	0.584841	0.353078
Longitudinal	M	PSYCHOSIS	PRPS1MOOD208447_s_at	D	5	83	88	0.493976	0.517971	-0.172931	0.053567	0.439121
Cross-sectional	M	PSYCHOSIS	SPECC1MOOD223498_at	I	10	152	162	0.494079	0.524971	0.0513042	0.258374	0.600739
Longitudinal	M	MDD	SORT1MOOD224818_at	I	2	32	34	0.484375	0.529174	-0.0386334	0.585866	0.604425
Cross-sectional	M	BP	OLFM1MOOD210924_at	I	7	117	124	0.490842	0.532359	-0.0489067	0.705198	0.594517
Longitudinal	M	SZA	BIOM26	Panel	4	39	43	0.487179	0.533322	-0.00648023	0.516448	0.57903
Longitudinal	M	BP	CD47MOOD213856_at	D	1	68	69	0.470588	0.539994	0.0136212	0.544225	NA
Longitudinal	All	Females	GRK3MOOD204183_s_at	I	2	47	49	0.478723	0.540248	-0.112893	0.780039	0.547409
Cross-sectional	M	SZA	RPL3MOOD212039_x_at	D	7	77	84	0.487941	0.54189	0.0181706	0.565156	0.551389
Cross-sectional	F	MDD	DOCK10MOOD219279_at	D	1	15	16	0.466667	0.543187	-0.162959	0.27325	NA
Cross-sectional	F	MDD	CALM1MOOD209563_x_at	D	1	15	16	0.466667	0.543187	0.313103	0.881159	NA
Longitudinal	M	PTSD	TPH1MOOD1553859_at	I	3	7	10	0.47619	0.545365	-0.592378	0.964423	0.58939
Longitudinal	M	PTSD	SLC6A4MOOD242009_at	I	3	7	10	0.47619	0.545365	-0.236694	0.744861	0.543788
Longitudinal	M	PTSD	GRK3MOOD204183_s_at	I	3	7	10	0.47619	0.545365	0.0315181	0.465561	0.408137
Longitudinal	M	SZA	SORT1MOOD224818_at	I	4	39	43	0.480769	0.549911	-0.182661	0.879479	0.678779
Longitudinal	M	SZA	NR3C1MOOD241492_at	I	4	39	43	0.480769	0.549911	-0.202396	0.903475	0.661341
Longitudinal	M	SZA	HNRNPDLMOOD212454_x_at	D	4	39	43	0.480769	0.549911	-0.0328161	0.417261	0.453817
Cross-sectional	F	BP	BIOM26	Panel	3	37	40	0.477477	0.551074	0.26145	0.0515921	0.553799
Cross-sectional	M	SZ	OLFM1MOOD210924_at	I	3	75	78	0.475556	0.556818	-0.0620371	0.705253	0.795107
Cross-sectional	M	SZ	CD47MOOD213856_at	D	3	75	78	0.475556	0.556818	-0.031919	0.390729	0.607955
Longitudinal	M	MDD	MARCKSMOOD201670_s_at	I	2	32	34	0.46875	0.558191	-0.44638	0.995931	0.619347
Longitudinal	M	SZA	NRG1MOOD208232_x_at	I	4	39	43	0.474359	0.566413	-0.0697877	0.671727	0.633961
Longitudinal	M	PSYCHOSIS	NR3C1MOOD241492_at	I	5	83	88	0.477108	0.567981	-0.0837938	0.781179	0.726556
Longitudinal	All	All	SPECC1MOOD223498_at	I	15	244	259	0.486066	0.571858	-0.0221459	0.638602	0.834868
Cross-sectional	M	MDD	PRPS1MOOD208447_s_at	D	8	56	64	0.479911	0.572483	0.0126765	0.539597	0.602013
Cross-sectional	M	SZ	NRG1MOOD208232_x_at	I	3	75	78	0.466667	0.577253	-0.0721645	0.734955	0.661668
Cross-sectional	M	SZ	MARCKSMOOD201668_x_at	I	3	75	78	0.466667	0.577253	-0.062223	0.705812	0.476272
Longitudinal	All	Females	RPL3MOOD212039_x_at	D	2	47	49	0.457447	0.580087	0.16544	0.872028	0.949756
Cross-sectional	M	SZA	OGTMOOD207563_s_at	D	7	77	84	0.476809	0.580159	-0.0270686	0.403455	0.495523
Longitudinal	M	SZA	GRK3MOOD204183_s_at	I	4	39	43	0.467949	0.582799	-0.193247	0.892809	0.78296
Cross-sectional	All	Females	TMEM161BMOOD227861_at	D	5	89	94	0.47191	0.5834	-0.134628	0.0978839	0.489286
Cross-sectional	M	SZ	MARCKSMOOD201670_s_at	I	3	75	78	0.462222	0.587397	-0.10516	0.820245	0.566821
Cross-sectional	M	BP	DOCK10MOOD219279_at	D	7	117	124	0.474969	0.587822	0.0686032	0.775502	0.577805
Cross-sectional	M	PTSD	GRK3MOOD204183_s_at	I	7	17	24	0.470588	0.587955	0.0546022	0.399978	0.529381
Longitudinal	M	PSYCHOSIS	SORT1MOOD224818_at	I	5	83	88	0.46988	0.589131	-0.0020188	0.507447	0.791803
Cross-sectional	F	BP	FANCFMOOD218689_at	D	3	37	40	0.459459	0.591371	-0.36287	0.0106879	0.610769
Cross-sectional	All	Females	CD47MOOD213856_at	D	5	89	94	0.467416	0.596499	-0.104396	0.158328	0.613032
Longitudinal	M	SZA	TMEM106BMOOD226529_at	D	4	39	43	0.461538	0.599044	-0.0188515	0.452247	0.615649
Longitudinal	All	Females	FGFR1MOOD211535_s_at	I	2	47	49	0.446809	0.599729	-0.170919	0.879845	0.56299
Cross-sectional	F	PTSD	TMEM106BMOOD226529_at	D	1	12	13	0.416667	0.605366	-0.138997	0.32532	NA
Cross-sectional	F	PTSD	RPL3MOOD212039_x_at	D	1	12	13	0.416667	0.605366	0.0806908	0.603357	NA
Cross-sectional	F	PTSD	PRPS1MOOD209440_at	D	1	12	13	0.416667	0.605366	0.0514541	0.56629	NA
Cross-sectional	F	PTSD	OGTMOOD207563_s_at	D	1	12	13	0.416667	0.605366	-0.098003	0.375046	NA
Cross-sectional	F	PTSD	MARCKSMOOD201670_s_at	I	1	12	13	0.416667	0.605366	-0.199412	0.743172	NA
Longitudinal	M	SZA	RPL3MOOD212039_x_at	D	4	39	43	0.455128	0.615118	0.0998824	0.738025	0.706181
Longitudinal	F	PTSD	NRG1MOOD208232_x_at	I	1	5	6	0.4	0.615151	-0.46902	0.825972	NA
Longitudinal	F	PTSD	MARCKSMOOD201670_s_at	I	1	5	6	0.4	0.615151	-0.147149	0.609565	NA
Longitudinal	F	PTSD	ARNTLMOOD209824_s_at	D	1	5	6	0.4	0.615151	0.491427	0.8389	NA
Cross-sectional	All	Females	HNRNPDLMOOD212454_x_at	D	5	89	94	0.460674	0.615942	-0.151149	0.0729452	0.600349
Longitudinal	M	PSYCHOSIS	GRK3MOOD204183_s_at	I	5	83	88	0.460241	0.616923	-0.0517305	0.683909	0.881563
Longitudinal	All	Females	TPH1MOOD1553859_at	I	2	47	49	0.43617	0.619122	-0.0643722	0.669825	0.564578
Cross-sectional	All	All	CALM1MOOD209563_x_at	D	40	445	485	0.485449	0.619834	-0.0311498	0.246862	0.473854
Longitudinal	M	SZ	GRK3MOOD204183_s_at	I	1	44	45	0.409091	0.620957	0.0990636	0.258676	NA
Cross-sectional	All	Females	FANCFMOOD218689_at	D	5	89	94	0.458427	0.622361	-0.126627	0.11196	0.658139
Cross-sectional	M	MDD	MOOD	D	8	56	64	0.464286	0.627342	-0.424093	0.000239473	0.460926
Cross-sectional	F	MDD	PRPS1MOOD209440_at	D	1	15	16	0.4	0.627559	-0.137315	0.306035	NA
Cross-sectional	F	MDD	MARCKSMOOD201670_s_at	I	1	15	16	0.4	0.627559	-0.268602	0.842768	NA
Cross-sectional	F	BP	PRPS1MOOD208447_s_at	D	3	37	40	0.441441	0.630724	-0.198137	0.110178	0.638915
Cross-sectional	F	BP	OGTMOOD207563_s_at	D	3	37	40	0.441441	0.630724	-0.20853	0.0983014	0.646507
Cross-sectional	F	BP	GLSMOOD203159_at	D	3	37	40	0.441441	0.630724	-0.300096	0.029958	0.718861
Cross-sectional	F	BP	FGFR1MOOD211535_s_at	I	3	37	40	0.441441	0.630724	0.199075	0.109067	0.659174
Cross-sectional	M	MDD	TMEM106BMOOD226529_at	D	8	56	64	0.462054	0.63499	0.153784	0.887483	0.561634
Cross-sectional	All	Females	NRG1MOOD208232_x_at	I	5	89	94	0.451685	0.641411	-0.0377305	0.640967	0.711901
Cross-sectional	All	Females	NRG1MOOD208232_x_at	I	5	89	94	0.451685	0.641411	-0.0377305	0.640967	0.711901
Longitudinal	M	PSYCHOSIS	CALM1MOOD209563_x_at	D	5	83	88	0.450602	0.644126	-0.190746	0.0375255	0.584905
Cross-sectional	M	BP	FGFR1MOOD211535_s_at	I	7	117	124	0.455433	0.653642	-0.0214971	0.593666	0.642471
Cross-sectional	M	MOOD	NRG1MOOD208230_s_at	I	3	8	11	0.416667	0.658454	0.146387	0.333783	0.498861
Cross-sectional	M	MOOD	GRK3MOOD204183_s_at	I	3	8	11	0.416667	0.658454	-0.205479	0.727784	0.739164
Cross-sectional	M	PTSD	NRG1MOOD208232_x_at	I	7	17	24	0.445378	0.660131	0.060226	0.389912	0.61805
Cross-sectional	All	Males	MARCKSMOOD201668_x_at	I	35	356	391	0.478531	0.662497	-0.11105	0.985941	0.862727
Cross-sectional	All	Females	FGFR1MOOD211535_s_at	I	5	89	94	0.442697	0.66627	0.0275554	0.39603	0.705686
Cross-sectional	All	All	RPL3MOOD212039_x_at	D	40	445	485	0.479185	0.668714	0.0270692	0.723981	0.69603
Cross-sectional	F	BP	TPH1MOOD1553859_at	I	3	37	40	0.423423	0.668753	0.0994429	0.270764	0.765739
Cross-sectional	F	BP	ANK3MOOD206385_s_at	D	3	37	40	0.423423	0.668753	-0.050774	0.377847	0.680023
Cross-sectional	M	MDD	PRPS1MOOD209440_at	D	8	56	64	0.450893	0.672418	0.194336	0.938068	0.782249
Cross-sectional	M	BP	GLSMOOD203159_at	D	7	117	124	0.449328	0.673394	0.0453124	0.691365	0.582318
Cross-sectional	M	PSYCHOSIS	OGTMOOD207563_s_at	D	10	152	162	0.457237	0.674497	-0.0169497	0.415243	0.613633
Longitudinal	All	Females	GLO1MOOD200681_at	D	2	47	49	0.404255	0.67536	0.141031	0.833121	0.829476
Longitudinal	All	Females	ARNTLMOOD209824_s_at	D	2	47	49	0.404255	0.67536	0.0141284	0.538379	0.687898
Longitudinal	M	SZA	OGTMOOD207563_s_at	D	4	39	43	0.429487	0.677218	-0.0663517	0.336242	0.540341
Longitudinal	M	MOOD	MOOD	D	2	4	6	0.375	0.678286	-0.150541	0.387947	0.726217
Cross-sectional	All	Females	ARNTLMOOD209824_s_at	D	5	89	94	0.438202	0.678433	-0.145033	0.0815502	0.67949
Cross-sectional	M	MDD	OLFM1MOOD210924_at	I	8	56	64	0.448661	0.679714	0.0616876	0.314109	0.811499
Cross-sectional	F	BP	GSK3BMOOD242336_at	I	3	37	40	0.414414	0.687162	-0.148936	0.820485	0.886186
Longitudinal	F	MDD	SPECC1MOOD223498_at	I	1	6	7	0.333333	0.691462	0.322415	0.240325	NA
Longitudinal	F	MDD	NR3C1MOOD241492_at	I	1	6	7	0.333333	0.691462	-0.510906	0.879362	NA
Longitudinal	F	MDD	GLO1MOOD200681_at	D	1	6	7	0.333333	0.691462	0.33091	0.765762	NA
Longitudinal	M	SZA	MARCKSMOOD201668_x_at	I	4	39	43	0.423077	0.692077	-0.151898	0.834566	0.899049
Cross-sectional	M	BP	HNRNPDLMOOD212454_x_at	D	7	117	124	0.443223	0.692672	0.0405911	0.672783	0.628448
Cross-sectional	M	SZ	GRK3MOOD204183_s_at	I	3	75	78	0.413333	0.693805	-0.116644	0.845427	0.983959
Cross-sectional	All	Females	ANK3MOOD206385_s_at	D	5	89	94	0.431461	0.696327	-0.00918278	0.465002	0.698857
Cross-sectional	All	Females	SPECC1MOOD223498_at	I	5	89	94	0.431461	0.696329	-0.0250286	0.594622	0.552266
Cross-sectional	F	PTSD	ARNTLMOOD209824_s_at	D	1	12	13	0.333333	0.70351	0.029305	0.537856	NA
Cross-sectional	F	PTSD	SORT1MOOD224818_at	I	1	12	13	0.333333	0.70351	0.281503	0.175735	NA
Cross-sectional	F	PTSD	PRPS1MOOD208447_s_at	D	1	12	13	0.333333	0.70351	0.0612645	0.578798	NA
Longitudinal	All	Males	SORT1MOOD224818_at	I	13	197	210	0.455291	0.705254	-0.00492621	0.528286	0.881271
Cross-sectional	F	MDD	ANK3MOOD206385_s_at	D	1	15	16	0.333333	0.706203	-0.311741	0.119919	NA
Cross-sectional	M	MDD	DOCK10MOOD219279_at	D	8	56	64	0.4375	0.715118	0.0240698	0.574871	0.665128
Cross-sectional	M	BP	TMEM106BMOOD226529_at	D	7	117	124	0.434676	0.718781	0.0241846	0.605119	0.660664
Cross-sectional	M	SZ	OGTMOOD207563_s_at	D	3	75	78	0.4	0.720596	-0.00464638	0.483898	0.652772
Longitudinal	M	SZA	PRPS1MOOD208447_s_at	D	4	39	43	0.410256	0.72085	-0.131826	0.19971	0.621604
Longitudinal	M	SZA	ARNTLMOOD209824_s_at	D	4	39	43	0.410256	0.72085	-0.00612156	0.484461	0.678689
Cross-sectional	M	MDD	NRG1MOOD208230_s_at	I	8	56	64	0.435268	0.721968	0.013464	0.457952	0.763378
Cross-sectional	M	MDD	HNRNPDLMOOD212454_x_at	D	8	56	64	0.435268	0.721968	0.11483	0.816878	0.584239
Cross-sectional	M	MDD	GLSMOOD203159_at	D	8	56	64	0.435268	0.721968	0.0547239	0.666215	0.703459
Cross-sectional	All	Females	BIOM26	Panel	5	89	94	0.420225	0.725115	0.0448471	0.333886	0.740086
Cross-sectional	M	BP	GLO1MOOD200681_at	D	7	117	124	0.432234	0.72604	0.0620302	0.753139	0.549872
Longitudinal	All	Females	GSK3BMOOD242336_at	I	2	47	49	0.37234	0.727859	-0.202145	0.918177	0.719624
Longitudinal	All	Females	GSK3BMOOD242336_at	I	2	47	49	0.37234	0.727859	-0.202145	0.918177	0.719624
Cross-sectional	M	MDD	ARNTLMOOD209824_s_at	D	8	56	64	0.433036	0.72874	0.0372897	0.615063	0.797962
Cross-sectional	M	MDD	COMBINED(BIOM26, MOOD, CFIBP)	Panel	5	22	27	0.409091	0.733748	0.374308	0.0272076	0.608919
Longitudinal	All	Males	GRK3MOOD204183_s_at	I	13	197	210	0.44592	0.743016	0.0204781	0.383991	0.89493
Longitudinal	M	BP	NRG1MOOD208232_x_at	I	1	68	69	0.308824	0.743033	0.0172402	0.444092	NA
Longitudinal	All	Females	MARCKSMOOD201670_s_at	I	2	47	49	0.361702	0.74437	-0.148001	0.844914	0.982845
Longitudinal	All	Females	CD47MOOD213856_at	D	2	47	49	0.361702	0.74437	0.0103005	0.528	0.643387
Longitudinal	M	MDD	RPL3MOOD212039_x_at	D	2	32	34	0.359375	0.744966	0.0939683	0.701459	0.978425
Longitudinal	M	SZ	SORT1MOOD224818_at	I	1	44	45	0.295455	0.755843	0.177155	0.122175	NA
Cross-sectional	M	BP	CD47MOOD213856_at	D	7	117	124	0.420024	0.760883	0.056114	0.732048	0.713472
Cross-sectional	M	MDD	GLO1MOOD200681_at	D	8	56	64	0.421875	0.761302	0.168979	0.909031	0.705161
Longitudinal	All	All	GRK3MOOD204183_s_at	I	15	244	259	0.445082	0.762316	-0.0026543	0.516954	0.87703
Cross-sectional	F	BP	NR3C1MOOD241492_at	I	3	37	40	0.373874	0.763907	0.0873192	0.296059	0.975731
Cross-sectional	M	PSYCHOSIS	NR3C1MOOD241492_at	I	10	152	162	0.430921	0.767532	-0.104256	0.906631	0.774955
Longitudinal	M	MDD	NR3C1MOOD241492_at	I	2	32	34	0.34375	0.767893	0.159034	0.184494	0.917747
Cross-sectional	M	BP	TMEM161BMOOD227861_at	D	7	117	124	0.416361	0.770843	0.0459195	0.693721	0.694544
Cross-sectional	M	BP	TPH1MOOD1553859_at	I	7	117	124	0.41514	0.77411	-0.0602107	0.746748	0.943266
Longitudinal	M	BP	PRPS1MOOD209440_at	D	1	68	69	0.279412	0.774319	-0.0508746	0.339018	NA
Cross-sectional	F	MDD	TMEM161BMOOD227861_at	D	1	15	16	0.266667	0.77615	-0.123073	0.324881	NA
Cross-sectional	F	MDD	SPECC1MOOD223498_at	I	1	15	16	0.266667	0.77615	0.292321	0.13596	NA
Cross-sectional	F	MDD	SMAD7MOOD204790_at	D	1	15	16	0.266667	0.77615	-0.126783	0.319932	NA
Longitudinal	M	SZA	MARCKSMOOD201670_s_at	I	4	39	43	0.378205	0.786527	-0.169322	0.861141	0.968821
Longitudinal	M	PTSD	MARCKSMOOD201668_x_at	I	3	7	10	0.333333	0.787485	-0.525911	0.940784	0.842358
Cross-sectional	F	PTSD	GRK3MOOD204183_s_at	I	1	12	13	0.25	0.788661	0.336807	0.130232	NA
Longitudinal	M	MDD	CALM1MOOD209563_x_at	D	2	32	34	0.328125	0.789624	-0.132044	0.228313	0.713038
Cross-sectional	M	MDD	CD47MOOD213856_at	D	8	56	64	0.410714	0.791604	0.245056	0.974512	0.768719
Cross-sectional	All	Females	NR3C1MOOD241492_at	I	5	89	94	0.389888	0.795473	-0.0792025	0.776019	0.727869
Cross-sectional	M	BP	PRPS1MOOD209440_at	D	7	117	124	0.406593	0.796232	0.114514	0.897321	0.723715
Cross-sectional	M	MDD	ANK3MOOD206385_s_at	D	8	56	64	0.408482	0.79738	-0.0173126	0.445997	0.774936
Cross-sectional	F	BP	RPL3MOOD212039_x_at	D	3	37	40	0.351351	0.801577	-0.158605	0.164161	0.865248
Cross-sectional	M	BP	RPL3MOOD212039_x_at	D	7	117	124	0.404151	0.802307	0.12012	0.908055	0.808382
Longitudinal	All	Males	GSK3BMOOD242336_at	I	13	197	210	0.429129	0.803809	-0.110014	0.944034	0.877929
Longitudinal	All	Males	GSK3BMOOD242336_at	I	13	197	210	0.429129	0.803809	-0.110014	0.944034	0.877929
Cross-sectional	M	PSYCHOSIS	MARCKSMOOD201670_s_at	I	10	152	162	0.417105	0.809727	-0.0738926	0.824976	0.939144
Longitudinal	F	PTSD	GSK3BMOOD242336_at	I	1	5	6	0.2	0.810112	-0.614249	0.902748	NA
Cross-sectional	M	BP	BIOM26	Panel	7	117	124	0.400488	0.811212	-0.0980178	0.860604	0.763995
Cross-sectional	M	MDD	NRG1MOOD208232_x_at	I	8	56	64	0.401786	0.814127	-0.212251	0.953889	0.894617
Cross-sectional	F	BP	GLO1MOOD200681_at	D	3	37	40	0.342342	0.815572	-0.233618	0.0734119	0.883516
Longitudinal	M	BP	PRPS1MOOD208447_s_at	D	1	68	69	0.235294	0.816942	0.0683624	0.711626	NA
Longitudinal	M	BP	NRG1MOOD208230_s_at	I	1	68	69	0.235294	0.816942	-0.044147	0.640647	NA
Longitudinal	M	SZA	CALM1MOOD209563_x_at	D	4	39	43	0.358974	0.821179	-0.196677	0.1031	0.752874
Cross-sectional	M	SZ	SPECC1MOOD223498_at	I	3	75	78	0.342222	0.821837	0.0741665	0.259355	0.791786
Longitudinal	M	MOOD	NRG1MOOD208230_s_at	I	2	4	6	0.25	0.82273	-0.523132	0.856558	0.785062
Longitudinal	M	PSYCHOSIS	MARCKSMOOD201668_x_at	I	5	83	88	0.375904	0.823369	-0.188694	0.960851	0.964962
Cross-sectional	M	SZA	MARCKSMOOD201670_s_at	I	7	77	84	0.393321	0.823965	-0.0522625	0.681586	0.979686
Cross-sectional	M	MDD	TMEM161BMOOD227861_at	D	8	56	64	0.397321	0.824796	0.223168	0.961851	0.765945
Cross-sectional	All	Females	TPH1MOOD1553859_at	I	5	89	94	0.373034	0.829429	0.0666219	0.26174	0.882769
Longitudinal	All	Females	OGTMOOD207563_s_at	D	2	47	49	0.297872	0.831486	0.167754	0.87537	0.739733
Cross-sectional	F	MDD	ARNTLMOOD209824_s_at	D	1	15	16	0.2	0.835514	-0.39546	0.064744	NA
Cross-sectional	M	BP	MARCKSMOOD201668_x_at	I	7	117	124	0.389499	0.836411	-0.146436	0.947693	0.980265
Cross-sectional	M	BP	PRPS1MOOD208447_s_at	D	7	117	124	0.389499	0.836412	0.154904	0.957088	0.765973
Longitudinal	F	MDD	SORT1MOOD224818_at	I	1	6	7	0.166667	0.841345	-0.137831	0.615887	NA
Longitudinal	F	MDD	MOOD	D	1	6	7	0.166667	0.841345	-0.26295	0.284437	NA
Longitudinal	M	PSYCHOSIS	SPECC1MOOD223498_at	I	5	83	88	0.366265	0.841436	0.0439464	0.342167	0.89766
Cross-sectional	All	Females	GSK3BMOOD242336_at	I	5	89	94	0.366292	0.841939	-0.192188	0.968255	0.960139
Cross-sectional	All	Females	GSK3BMOOD242336_at	I	5	89	94	0.366292	0.841939	-0.192188	0.968255	0.960139
Longitudinal	All	All	GSK3BMOOD242336_at	I	15	244	259	0.421311	0.846779	-0.125472	0.978178	0.915605
Cross-sectional	M	BP	FANCFMOOD218689_at	D	7	117	124	0.384615	0.846874	0.0604213	0.747492	0.797378
Cross-sectional	F	PTSD	SPECC1MOOD223498_at	I	1	12	13	0.166667	0.857475	-0.411817	0.918973	NA
Longitudinal	M	SZ	GSK3BMOOD242336_at	I	1	44	45	0.181818	0.85948	-0.107152	0.75822	NA
Longitudinal	M	SZ	MARCKSMOOD201670_s_at	I	1	44	45	0.181818	0.85948	-0.0221061	0.557304	NA
Longitudinal	M	SZ	GSK3BMOOD242336_at	I	1	44	45	0.181818	0.85948	-0.107152	0.75822	NA
Cross-sectional	M	BP	NRG1MOOD208232_x_at	I	7	117	124	0.377289	0.861719	-0.0190265	0.583066	0.842314
Cross-sectional	F	BP	OLFM1MOOD210924_at	I	3	37	40	0.306306	0.865207	0.056927	0.363581	0.824842
Longitudinal	All	All	SORT1MOOD224818_at	I	15	244	259	0.414754	0.866057	-0.0243047	0.651478	0.95593
Cross-sectional	All	Females	OGTMOOD207563_s_at	D	5	89	94	0.350562	0.868727	-0.107556	0.151075	0.847597
Longitudinal	M	BP	MOOD	D	1	68	69	0.161765	0.875918	-0.388513	0.000485338	NA
Longitudinal	All	Females	SPECC1MOOD223498_at	I	2	47	49	0.255319	0.877417	-0.102914	0.759182	0.812028
Longitudinal	M	MDD	MARCKSMOOD201668_x_at	I	2	32	34	0.25	0.879217	-0.443242	0.995673	0.901777
Cross-sectional	M	MDD	FANCFMOOD218689_at	D	8	56	64	0.370536	0.880484	0.258078	0.980251	0.795396
Cross-sectional	F	MDD	TMEM106BMOOD226529_at	D	1	15	16	0.133333	0.883588	-0.0855438	0.376382	NA
Cross-sectional	F	MDD	SORT1MOOD224818_at	I	1	15	16	0.133333	0.883588	0.0541273	0.421096	NA
Cross-sectional	F	MDD	OLFM1MOOD210924_at	I	1	15	16	0.133333	0.883588	0.0576486	0.416028	NA
Cross-sectional	F	MDD	NRG1MOOD208232_x_at	I	1	15	16	0.133333	0.883588	0.0172883	0.474665	NA
Cross-sectional	F	MDD	BIOM26	Panel	1	15	16	0.133333	0.883588	-0.00438934	0.506436	NA
Cross-sectional	M	MDD	NR3C1MOOD241492_at	I	8	56	64	0.368304	0.884482	0.0576847	0.325361	0.947566
Cross-sectional	M	MDD	BIOM26	Panel	8	56	64	0.368304	0.884482	-0.178874	0.921352	0.873852
Cross-sectional	All	Females	PRPS1MOOD208447_s_at	D	5	89	94	0.339326	0.885828	-0.0416752	0.345012	0.857006
Longitudinal	M	BP	FANCFMOOD218689_at	D	1	68	69	0.147059	0.885904	0.00436433	0.514196	NA
Cross-sectional	All	Females	OLFM1MOOD210924_at	I	5	89	94	0.337079	0.889048	0.0289708	0.39082	0.902418
Cross-sectional	All	Females	OLFM1MOOD210924_at	I	5	89	94	0.337079	0.889048	0.0289708	0.39082	0.902418
Longitudinal	M	MDD	MOOD	D	2	32	34	0.234375	0.8933	-0.316796	0.0339652	0.827647
Longitudinal	M	BP	MARCKSMOOD201668_x_at	I	1	68	69	0.132353	0.895304	-0.0651932	0.702709	NA
Cross-sectional	F	BP	PRPS1MOOD209440_at	D	3	37	40	0.279279	0.895816	-0.144866	0.18623	0.99788
Cross-sectional	M	BP	MARCKSMOOD201670_s_at	I	7	117	124	0.35409	0.90213	-0.144445	0.945266	0.941665
Longitudinal	M	SZ	MARCKSMOOD201668_x_at	I	1	44	45	0.113636	0.90473	-0.246405	0.948627	NA
Cross-sectional	F	PTSD	GSK3BMOOD242336_at	I	1	12	13	0.0833333	0.909275	-0.350971	0.880166	NA
Cross-sectional	F	PTSD	FGFR1MOOD211535_s_at	I	1	12	13	0.0833333	0.909275	0.00390435	0.49495	NA
Longitudinal	M	PSYCHOSIS	MARCKSMOOD201670_s_at	I	5	83	88	0.320482	0.91034	-0.100036	0.823122	0.992224
Cross-sectional	All	All	MARCKSMOOD201670_s_at	I	40	445	485	0.435337	0.91239	-0.136515	0.998706	0.901124
Cross-sectional	All	Females	GLO1MOOD200681_at	D	5	89	94	0.316854	0.915141	-0.0158991	0.439556	0.956764
Longitudinal	M	BP	FGFR1MOOD211535_s_at	I	1	68	69	0.0882353	0.920119	-0.196447	0.947147	NA
Cross-sectional	F	MDD	PRPS1MOOD208447_s_at	D	1	15	16	0.0666667	0.920737	-0.178238	0.254486	NA
Cross-sectional	F	MDD	GLO1MOOD200681_at	D	1	15	16	0.0666667	0.920737	0.217618	0.790925	NA
Cross-sectional	F	MDD	FANCFMOOD218689_at	D	1	15	16	0.0666667	0.920737	-0.00584755	0.491426	NA
Longitudinal	All	Females	SORT1MOOD224818_at	I	2	47	49	0.202128	0.921439	-0.1177	0.789716	0.864139
Cross-sectional	All	Females	CALM1MOOD209563_x_at	D	5	89	94	0.310112	0.922727	0.0816271	0.782928	0.934775
Longitudinal	M	BP	ARNTLMOOD209824_s_at	D	1	68	69	0.0735294	0.927315	0.118711	0.834354	NA
Cross-sectional	All	Females	RPL3MOOD212039_x_at	D	5	89	94	0.305618	0.927491	-0.0345152	0.370603	0.970208
Cross-sectional	All	Females	PRPS1MOOD209440_at	D	5	89	94	0.305618	0.927491	-0.0321261	0.379275	0.998236
Longitudinal	F	PTSD	SPECC1MOOD223498_at	I	1	5	6	0	0.928383	-0.877276	0.989166	NA
Longitudinal	F	PTSD	SORT1MOOD224818_at	I	1	5	6	0	0.928383	-0.257072	0.688557	NA
Longitudinal	F	PTSD	GRK3MOOD204183_s_at	I	1	5	6	0	0.928383	-0.373993	0.767417	NA
Longitudinal	F	PTSD	FGFR1MOOD211535_s_at	I	1	5	6	0	0.928383	-0.537299	0.864196	NA
Cross-sectional	All	Males	GSK3BMOOD242336_at	I	35	356	391	0.423475	0.932484	-0.048448	0.830335	0.944917
Cross-sectional	All	Males	GSK3BMOOD242336_at	I	35	356	391	0.423475	0.932484	-0.048448	0.830335	0.944917
Longitudinal	F	MDD	TPH1MOOD1553859_at	I	1	6	7	0	0.933193	-0.402538	0.814688	NA
Longitudinal	F	MDD	OGTMOOD207563_s_at	D	1	6	7	0	0.933193	0.359754	0.785997	NA
Longitudinal	F	MDD	CD47MOOD213856_at	D	1	6	7	0	0.933193	0.484886	0.864957	NA
Longitudinal	M	SZA	SPECC1MOOD223498_at	I	4	39	43	0.269231	0.933868	-0.110532	0.759786	0.94556
Longitudinal	M	BP	DOCK10MOOD219279_at	D	1	68	69	0.0588235	0.934004	0.103961	0.802363	NA
Cross-sectional	M	BP	SLC6A4MOOD242009_at	I	7	117	124	0.32967	0.934519	-0.0821024	0.817671	0.981155
Longitudinal	M	MDD	TPH1MOOD1553859_at	I	2	32	34	0.171875	0.937859	-0.0331608	0.573847	0.998591
Longitudinal	M	BP	OGTMOOD207563_s_at	D	1	68	69	0.0441176	0.940205	0.0738023	0.726636	NA
Longitudinal	M	BP	GLSMOOD203159_at	D	1	68	69	0.0441176	0.940205	-0.0103449	0.466384	NA
Longitudinal	M	BP	BIOM26	Panel	1	68	69	0.0441176	0.940205	-0.0555211	0.674768	NA
Longitudinal	All	All	MARCKSMOOD201668_x_at	I	15	244	259	0.378142	0.94338	-0.230311	0.999908	0.998863
Longitudinal	M	BP	SMAD7MOOD204790_at	D	1	68	69	0.0294118	0.945941	0.101959	0.797758	NA
Longitudinal	M	BP	GSK3BMOOD242336_at	I	1	68	69	0.0294118	0.945941	-0.0204928	0.566367	NA
Longitudinal	M	BP	CALM1MOOD209563_x_at	D	1	68	69	0.0294118	0.945941	0.0965859	0.785088	NA
Cross-sectional	M	MDD	RPL3MOOD212039_x_at	D	8	56	64	0.321429	0.947812	0.220846	0.960256	0.930651
Cross-sectional	F	MDD	TPH1MOOD1553859_at	I	1	15	16	0	0.948129	0.139982	0.302556	NA
Cross-sectional	F	MDD	RPL3MOOD212039_x_at	D	1	15	16	0	0.948129	-0.0443659	0.435201	NA
Cross-sectional	F	MDD	OGTMOOD207563_s_at	D	1	15	16	0	0.948129	-0.0572846	0.416552	NA
Cross-sectional	F	MDD	NR3C1MOOD241492_at	I	1	15	16	0	0.948129	-0.407643	0.941476	NA
Cross-sectional	F	MDD	MOOD	D	1	15	16	0	0.948129	-0.161327	0.27529	NA
Cross-sectional	F	MDD	HNRNPDLMOOD212454_x_at	D	1	15	16	0	0.948129	-0.0779604	0.387063	NA
Cross-sectional	F	MDD	CD47MOOD213856_at	D	1	15	16	0	0.948129	-0.00786152	0.488474	NA
Cross-sectional	M	MDD	GSK3BMOOD242336_at	I	8	56	64	0.319196	0.949942	-0.242185	0.973079	0.962542
Cross-sectional	All	Males	MARCKSMOOD201670_s_at	I	35	356	391	0.415249	0.951059	-0.136286	0.996521	0.959714
Cross-sectional	M	BP	NRG1MOOD208230_s_at	I	7	117	124	0.313187	0.951188	-0.123394	0.91393	0.978573
Cross-sectional	M	BP	NRG1MOOD208230_s_at	I	7	117	124	0.313187	0.951188	-0.123394	0.91393	0.978573
Longitudinal	M	BP	TMEM106BMOOD226529_at	D	1	68	69	0.0147059	0.951232	0.14454	0.88198	NA
Longitudinal	M	BP	SORT1MOOD224818_at	I	1	68	69	0.0147059	0.951232	0.0202867	0.434294	NA
Longitudinal	M	BP	HNRNPDLMOOD212454_x_at	D	1	68	69	0.0147059	0.951232	0.0685541	0.712161	NA
Longitudinal	M	BP	GRK3MOOD204183_s_at	I	1	68	69	0.0147059	0.951232	-0.0882001	0.764443	NA
Longitudinal	M	BP	GLO1MOOD200681_at	D	1	68	69	0.0147059	0.951232	0.0993229	0.791597	NA
Cross-sectional	M	BP	SORT1MOOD224818_at	I	7	117	124	0.311355	0.952808	-0.119215	0.90638	0.991469
Longitudinal	M	BP	TMEM161BMOOD227861_at	D	1	68	69	0	0.956101	0.111392	0.818912	NA
Longitudinal	M	BP	ANK3MOOD206385_s_at	D	1	68	69	0	0.956101	0.137446	0.869962	NA
Cross-sectional	M	SZ	NR3C1MOOD241492_at	I	3	75	78	0.204444	0.957994	-0.0796744	0.755973	0.983919
Cross-sectional	All	All	GSK3BMOOD242336_at	I	40	445	485	0.415702	0.961407	-0.0717189	0.942648	0.97593
Cross-sectional	M	MDD	TPH1MOOD1553859_at	I	8	56	64	0.303571	0.962982	-0.123003	0.833555	0.989145
Longitudinal	M	MOOD	GSK3BMOOD242336_at	I	2	4	6	0	0.967961	-0.598272	0.895169	0.91179
Cross-sectional	M	MDD	SMAD7MOOD204790_at	D	8	56	64	0.290179	0.971817	0.268674	0.98409	0.956074
Longitudinal	M	PTSD	MARCKSMOOD201670_s_at	I	3	7	10	0.0952381	0.973647	-0.589189	0.963461	0.974911
Cross-sectional	M	MDD	SPECC1MOOD223498_at	I	8	56	64	0.285714	0.97434	-0.187273	0.930803	0.967138
Cross-sectional	M	BP	GSK3BMOOD242336_at	I	7	117	124	0.274115	0.977408	-0.0685649	0.775375	0.997349
Longitudinal	All	Males	MARCKSMOOD201668_x_at	I	13	197	210	0.333073	0.978025	-0.217953	0.999258	0.99992
Cross-sectional	F	BP	CALM1MOOD209563_x_at	D	3	37	40	0.126126	0.983456	-0.0888249	0.292862	0.97164
Cross-sectional	M	MDD	CALM1MOOD209563_x_at	D	8	56	64	0.261161	0.985076	0.028044	0.587054	0.988278
Longitudinal	All	Males	MARCKSMOOD201670_s_at	I	13	197	210	0.309645	0.989199	-0.139804	0.978505	0.995487
Longitudinal	All	All	MARCKSMOOD201670_s_at	I	15	244	259	0.319399	0.990544	-0.139757	0.987755	0.997869
Cross-sectional	M	MOOD	GSK3BMOOD242336_at	I	3	8	11	0	0.992847	-0.570095	0.96646	0.996664
Longitudinal	F	BP	TPH1MOOD1553859_at	I	NA	NA	NA	NA	NA	NA	NA	NA
Longitudinal	F	BP	TMEM161BMOOD227861_at	D	NA	NA	NA	NA	NA	NA	NA	NA
Longitudinal	F	BP	TMEM106BMOOD226529_at	D	NA	NA	NA	NA	NA	NA	NA	NA
Longitudinal	F	BP	SPECC1MOOD223498_at	I	NA	NA	NA	NA	NA	NA	NA	NA
Longitudinal	F	BP	SORT1MOOD224818_at	I	NA	NA	NA	NA	NA	NA	NA	NA
Longitudinal	F	BP	SMAD7MOOD204790_at	D	NA	NA	NA	NA	NA	NA	NA	NA
Longitudinal	F	BP	SLC6A4MOOD242009_at	I	NA	NA	NA	NA	NA	NA	NA	NA
Longitudinal	F	BP	RPL3MOOD212039_x_at	D	NA	NA	NA	NA	NA	NA	NA	NA
Longitudinal	F	BP	PRPS1MOOD209440_at	D	NA	NA	NA	NA	NA	NA	NA	NA
Longitudinal	F	BP	PRPS1MOOD208447_s_at	D	NA	NA	NA	NA	NA	NA	NA	NA
Longitudinal	F	BP	OLFM1MOOD210924_at	I	NA	NA	NA	NA	NA	NA	NA	NA
Longitudinal	F	BP	OGTMOOD207563_s_at	D	NA	NA	NA	NA	NA	NA	NA	NA
Longitudinal	F	BP	NRG1MOOD208232_x_at	I	NA	NA	NA	NA	NA	NA	NA	NA
Longitudinal	F	BP	NRG1MOOD208230_s_at	I	NA	NA	NA	NA	NA	NA	NA	NA
Longitudinal	F	BP	NR3C1MOOD241492_at	I	NA	NA	NA	NA	NA	NA	NA	NA
Longitudinal	F	BP	MOOD	D	NA	NA	NA	NA	NA	NA	NA	NA
Longitudinal	F	BP	MARCKSMOOD201670_s_at	I	NA	NA	NA	NA	NA	NA	NA	NA
Longitudinal	F	BP	MARCKSMOOD201668_x_at	I	NA	NA	NA	NA	NA	NA	NA	NA
Longitudinal	F	BP	HNRNPDLMOOD212454_x_at	D	NA	NA	NA	NA	NA	NA	NA	NA
Longitudinal	F	BP	GSK3BMOOD242336_at	I	NA	NA	NA	NA	NA	NA	NA	NA
Longitudinal	F	BP	GRK3MOOD204183_s_at	I	NA	NA	NA	NA	NA	NA	NA	NA
Longitudinal	F	BP	GLSMOOD203159_at	D	NA	NA	NA	NA	NA	NA	NA	NA
Longitudinal	F	BP	GLO1MOOD200681_at	D	NA	NA	NA	NA	NA	NA	NA	NA
Longitudinal	F	BP	FGFR1MOOD211535_s_at	I	NA	NA	NA	NA	NA	NA	NA	NA
Longitudinal	F	BP	FANCFMOOD218689_at	D	NA	NA	NA	NA	NA	NA	NA	NA
Longitudinal	F	BP	DOCK10MOOD219279_at	D	NA	NA	NA	NA	NA	NA	NA	NA
Longitudinal	F	BP	CD47MOOD213856_at	D	NA	NA	NA	NA	NA	NA	NA	NA
Longitudinal	F	BP	CALM1MOOD209563_x_at	D	NA	NA	NA	NA	NA	NA	NA	NA
Longitudinal	F	BP	BIOM26	Panel	NA	NA	NA	NA	NA	NA	NA	NA
Longitudinal	F	BP	ARNTLMOOD209824_s_at	D	NA	NA	NA	NA	NA	NA	NA	NA
Longitudinal	F	BP	ANK3MOOD206385_s_at	D	NA	NA	NA	NA	NA	NA	NA	NA
Cross-sectional	F	MDD	COMBINED(BIOM26, MOOD, CFIBP)	Panel	NA	NA	NA	NA	NA	NA	NA	NA
Cross-sectional	F	MDD	CFIBPNormalized	I	NA	NA	NA	NA	NA	NA	NA	NA
Cross-sectional	F	MOOD	COMBINED(BIOM26, MOOD, CFIBP)	Panel	NA	NA	NA	NA	NA	NA	NA	NA
Cross-sectional	F	MOOD	SLC6A4MOOD242009_at	I	NA	NA	NA	NA	NA	NA	NA	NA
Cross-sectional	F	MOOD	OLFM1MOOD210924_at	I	NA	NA	NA	NA	NA	NA	NA	NA
Cross-sectional	F	MOOD	NRG1MOOD208232_x_at	I	NA	NA	NA	NA	NA	NA	NA	NA
Cross-sectional	F	MOOD	NRG1MOOD208230_s_at	I	NA	NA	NA	NA	NA	NA	NA	NA
Cross-sectional	F	MOOD	MOOD	D	NA	NA	NA	NA	NA	NA	NA	NA
Cross-sectional	F	MOOD	increasedPanel	Panel	NA	NA	NA	NA	NA	NA	NA	NA
Cross-sectional	F	MOOD	GSK3BMOOD242336_at	I	NA	NA	NA	NA	NA	NA	NA	NA
Cross-sectional	F	MOOD	GRK3MOOD204183_s_at	I	NA	NA	NA	NA	NA	NA	NA	NA
Cross-sectional	F	MOOD	FGFR1MOOD211535_s_at	I	NA	NA	NA	NA	NA	NA	NA	NA
Cross-sectional	F	MOOD	decreasedPanel	Panel	NA	NA	NA	NA	NA	NA	NA	NA
Cross-sectional	F	MOOD	CFIBPNormalized	I	NA	NA	NA	NA	NA	NA	NA	NA
Cross-sectional	F	MOOD	BIOM26	Panel	NA	NA	NA	NA	NA	NA	NA	NA
Cross-sectional	F	MOOD	ARNTLMOOD209824_s_at	D	NA	NA	NA	NA	NA	NA	NA	NA
Longitudinal	F	MOOD	SLC6A4MOOD242009_at	I	NA	NA	NA	NA	NA	NA	NA	NA
Longitudinal	F	MOOD	NRG1MOOD208232_x_at	I	NA	NA	NA	NA	NA	NA	NA	NA
Longitudinal	F	MOOD	GSK3BMOOD242336_at	I	NA	NA	NA	NA	NA	NA	NA	NA
Longitudinal	F	MOOD	GRK3MOOD204183_s_at	I	NA	NA	NA	NA	NA	NA	NA	NA
Longitudinal	F	MOOD	FGFR1MOOD211535_s_at	I	NA	NA	NA	NA	NA	NA	NA	NA
Longitudinal	F	MOOD	ARNTLMOOD209824_s_at	D	NA	NA	NA	NA	NA	NA	NA	NA
Cross-sectional	F	PSYCH	COMBINED(BIOM26, MOOD, CFIBP)	Panel	NA	NA	NA	NA	NA	NA	NA	NA
Cross-sectional	M	PSYCH	COMBINED(BIOM26, MOOD, CFIBP)	Panel	NA	NA	NA	NA	NA	NA	NA	NA
Cross-sectional	F	PSYCH	SLC6A4MOOD242009_at	I	NA	NA	NA	NA	NA	NA	NA	NA
Cross-sectional	M	PSYCH	SLC6A4MOOD242009_at	I	NA	NA	NA	NA	NA	NA	NA	NA
Cross-sectional	F	PSYCH	OLFM1MOOD210924_at	I	NA	NA	NA	NA	NA	NA	NA	NA
Cross-sectional	M	PSYCH	OLFM1MOOD210924_at	I	NA	NA	NA	NA	NA	NA	NA	NA
Cross-sectional	F	PSYCH	NRG1MOOD208232_x_at	I	NA	NA	NA	NA	NA	NA	NA	NA
Cross-sectional	M	PSYCH	NRG1MOOD208232_x_at	I	NA	NA	NA	NA	NA	NA	NA	NA
Cross-sectional	F	PSYCH	NRG1MOOD208230_s_at	I	NA	NA	NA	NA	NA	NA	NA	NA
Cross-sectional	M	PSYCH	NRG1MOOD208230_s_at	I	NA	NA	NA	NA	NA	NA	NA	NA
Cross-sectional	F	PSYCH	MOOD	D	NA	NA	NA	NA	NA	NA	NA	NA
Cross-sectional	M	PSYCH	MOOD	D	NA	NA	NA	NA	NA	NA	NA	NA
Cross-sectional	F	PSYCH	increasedPanel	Panel	NA	NA	NA	NA	NA	NA	NA	NA
Cross-sectional	M	PSYCH	increasedPanel	Panel	NA	NA	NA	NA	NA	NA	NA	NA
Cross-sectional	F	PSYCH	GSK3BMOOD242336_at	I	NA	NA	NA	NA	NA	NA	NA	NA
Cross-sectional	M	PSYCH	GSK3BMOOD242336_at	I	NA	NA	NA	NA	NA	NA	NA	NA
Cross-sectional	F	PSYCH	GRK3MOOD204183_s_at	I	NA	NA	NA	NA	NA	NA	NA	NA
Cross-sectional	M	PSYCH	GRK3MOOD204183_s_at	I	NA	NA	NA	NA	NA	NA	NA	NA
Cross-sectional	F	PSYCH	FGFR1MOOD211535_s_at	I	NA	NA	NA	NA	NA	NA	NA	NA
Cross-sectional	M	PSYCH	FGFR1MOOD211535_s_at	I	NA	NA	NA	NA	NA	NA	NA	NA
Cross-sectional	F	PSYCH	decreasedPanel	Panel	NA	NA	NA	NA	NA	NA	NA	NA
Cross-sectional	M	PSYCH	decreasedPanel	Panel	NA	NA	NA	NA	NA	NA	NA	NA
Cross-sectional	F	PSYCH	CFIBPNormalized	I	NA	NA	NA	NA	NA	NA	NA	NA
Cross-sectional	M	PSYCH	CFIBPNormalized	I	NA	NA	NA	NA	NA	NA	NA	NA
Cross-sectional	F	PSYCH	BIOM26	Panel	NA	NA	NA	NA	NA	NA	NA	NA
Cross-sectional	M	PSYCH	BIOM26	Panel	NA	NA	NA	NA	NA	NA	NA	NA
Cross-sectional	F	PSYCH	ARNTLMOOD209824_s_at	D	NA	NA	NA	NA	NA	NA	NA	NA
Cross-sectional	M	PSYCH	ARNTLMOOD209824_s_at	D	NA	NA	NA	NA	NA	NA	NA	NA
Longitudinal	M	PSYCH	SLC6A4MOOD242009_at	I	NA	NA	NA	NA	NA	NA	NA	NA
Longitudinal	F	PSYCH	SLC6A4MOOD242009_at	I	NA	NA	NA	NA	NA	NA	NA	NA
Longitudinal	M	PSYCH	OLFM1MOOD210924_at	I	NA	NA	NA	NA	NA	NA	NA	NA
Longitudinal	F	PSYCH	NRG1MOOD208232_x_at	I	NA	NA	NA	NA	NA	NA	NA	NA
Longitudinal	M	PSYCH	NRG1MOOD208232_x_at	I	NA	NA	NA	NA	NA	NA	NA	NA
Longitudinal	M	PSYCH	NRG1MOOD208230_s_at	I	NA	NA	NA	NA	NA	NA	NA	NA
Longitudinal	M	PSYCH	MOOD	D	NA	NA	NA	NA	NA	NA	NA	NA
Longitudinal	F	PSYCH	GSK3BMOOD242336_at	I	NA	NA	NA	NA	NA	NA	NA	NA
Longitudinal	M	PSYCH	GSK3BMOOD242336_at	I	NA	NA	NA	NA	NA	NA	NA	NA
Longitudinal	F	PSYCH	GRK3MOOD204183_s_at	I	NA	NA	NA	NA	NA	NA	NA	NA
Longitudinal	M	PSYCH	GRK3MOOD204183_s_at	I	NA	NA	NA	NA	NA	NA	NA	NA
Longitudinal	F	PSYCH	FGFR1MOOD211535_s_at	I	NA	NA	NA	NA	NA	NA	NA	NA
Longitudinal	M	PSYCH	FGFR1MOOD211535_s_at	I	NA	NA	NA	NA	NA	NA	NA	NA
Longitudinal	M	PSYCH	BIOM26	Panel	NA	NA	NA	NA	NA	NA	NA	NA
Longitudinal	F	PSYCH	ARNTLMOOD209824_s_at	D	NA	NA	NA	NA	NA	NA	NA	NA
Longitudinal	M	PSYCH	ARNTLMOOD209824_s_at	D	NA	NA	NA	NA	NA	NA	NA	NA
Cross-sectional	F	PSYCHOSIS	COMBINED(BIOM26, MOOD, CFIBP)	Panel	NA	NA	NA	NA	NA	NA	NA	NA
Cross-sectional	F	PSYCHOSIS	TPH1MOOD1553859_at	I	NA	NA	NA	NA	NA	NA	NA	NA
Cross-sectional	F	PSYCHOSIS	TMEM161BMOOD227861_at	D	NA	NA	NA	NA	NA	NA	NA	NA
Cross-sectional	F	PSYCHOSIS	TMEM106BMOOD226529_at	D	NA	NA	NA	NA	NA	NA	NA	NA
Cross-sectional	F	PSYCHOSIS	SPECC1MOOD223498_at	I	NA	NA	NA	NA	NA	NA	NA	NA
Cross-sectional	F	PSYCHOSIS	SORT1MOOD224818_at	I	NA	NA	NA	NA	NA	NA	NA	NA
Cross-sectional	F	PSYCHOSIS	SMAD7MOOD204790_at	D	NA	NA	NA	NA	NA	NA	NA	NA
Cross-sectional	F	PSYCHOSIS	SLC6A4MOOD242009_at	I	NA	NA	NA	NA	NA	NA	NA	NA
Cross-sectional	F	PSYCHOSIS	RPL3MOOD212039_x_at	D	NA	NA	NA	NA	NA	NA	NA	NA
Cross-sectional	F	PSYCHOSIS	PRPS1MOOD209440_at	D	NA	NA	NA	NA	NA	NA	NA	NA
Cross-sectional	F	PSYCHOSIS	PRPS1MOOD208447_s_at	D	NA	NA	NA	NA	NA	NA	NA	NA
Cross-sectional	F	PSYCHOSIS	OLFM1MOOD210924_at	I	NA	NA	NA	NA	NA	NA	NA	NA
Cross-sectional	F	PSYCHOSIS	OGTMOOD207563_s_at	D	NA	NA	NA	NA	NA	NA	NA	NA
Cross-sectional	F	PSYCHOSIS	NRG1MOOD208232_x_at	I	NA	NA	NA	NA	NA	NA	NA	NA
Cross-sectional	F	PSYCHOSIS	NRG1MOOD208230_s_at	I	NA	NA	NA	NA	NA	NA	NA	NA
Cross-sectional	F	PSYCHOSIS	NR3C1MOOD241492_at	I	NA	NA	NA	NA	NA	NA	NA	NA
Cross-sectional	F	PSYCHOSIS	MOOD	D	NA	NA	NA	NA	NA	NA	NA	NA
Cross-sectional	F	PSYCHOSIS	MARCKSMOOD201670_s_at	I	NA	NA	NA	NA	NA	NA	NA	NA
Cross-sectional	F	PSYCHOSIS	MARCKSMOOD201668_x_at	I	NA	NA	NA	NA	NA	NA	NA	NA
Cross-sectional	F	PSYCHOSIS	increasedPanel	Panel	NA	NA	NA	NA	NA	NA	NA	NA
Cross-sectional	F	PSYCHOSIS	HNRNPDLMOOD212454_x_at	D	NA	NA	NA	NA	NA	NA	NA	NA
Cross-sectional	F	PSYCHOSIS	GSK3BMOOD242336_at	I	NA	NA	NA	NA	NA	NA	NA	NA
Cross-sectional	F	PSYCHOSIS	GRK3MOOD204183_s_at	I	NA	NA	NA	NA	NA	NA	NA	NA
Cross-sectional	F	PSYCHOSIS	GLSMOOD203159_at	D	NA	NA	NA	NA	NA	NA	NA	NA
Cross-sectional	F	PSYCHOSIS	GLO1MOOD200681_at	D	NA	NA	NA	NA	NA	NA	NA	NA
Cross-sectional	F	PSYCHOSIS	FGFR1MOOD211535_s_at	I	NA	NA	NA	NA	NA	NA	NA	NA
Cross-sectional	F	PSYCHOSIS	FANCFMOOD218689_at	D	NA	NA	NA	NA	NA	NA	NA	NA
Cross-sectional	F	PSYCHOSIS	DOCK10MOOD219279_at	D	NA	NA	NA	NA	NA	NA	NA	NA
Cross-sectional	F	PSYCHOSIS	decreasedPanel	Panel	NA	NA	NA	NA	NA	NA	NA	NA
Cross-sectional	F	PSYCHOSIS	CFIBPNormalized	I	NA	NA	NA	NA	NA	NA	NA	NA
Cross-sectional	F	PSYCHOSIS	CD47MOOD213856_at	D	NA	NA	NA	NA	NA	NA	NA	NA
Cross-sectional	F	PSYCHOSIS	CALM1MOOD209563_x_at	D	NA	NA	NA	NA	NA	NA	NA	NA
Cross-sectional	F	PSYCHOSIS	BIOM26	Panel	NA	NA	NA	NA	NA	NA	NA	NA
Cross-sectional	F	PSYCHOSIS	ARNTLMOOD209824_s_at	D	NA	NA	NA	NA	NA	NA	NA	NA
Cross-sectional	F	PSYCHOSIS	ANK3MOOD206385_s_at	D	NA	NA	NA	NA	NA	NA	NA	NA
Longitudinal	F	PSYCHOSIS	TPH1MOOD1553859_at	I	NA	NA	NA	NA	NA	NA	NA	NA
Longitudinal	F	PSYCHOSIS	TMEM161BMOOD227861_at	D	NA	NA	NA	NA	NA	NA	NA	NA
Longitudinal	F	PSYCHOSIS	TMEM106BMOOD226529_at	D	NA	NA	NA	NA	NA	NA	NA	NA
Longitudinal	F	PSYCHOSIS	SPECC1MOOD223498_at	I	NA	NA	NA	NA	NA	NA	NA	NA
Longitudinal	F	PSYCHOSIS	SORT1MOOD224818_at	I	NA	NA	NA	NA	NA	NA	NA	NA
Longitudinal	F	PSYCHOSIS	SMAD7MOOD204790_at	D	NA	NA	NA	NA	NA	NA	NA	NA
Longitudinal	F	PSYCHOSIS	SLC6A4MOOD242009_at	I	NA	NA	NA	NA	NA	NA	NA	NA
Longitudinal	F	PSYCHOSIS	RPL3MOOD212039_x_at	D	NA	NA	NA	NA	NA	NA	NA	NA
Longitudinal	F	PSYCHOSIS	PRPS1MOOD209440_at	D	NA	NA	NA	NA	NA	NA	NA	NA
Longitudinal	F	PSYCHOSIS	PRPS1MOOD208447_s_at	D	NA	NA	NA	NA	NA	NA	NA	NA
Longitudinal	F	PSYCHOSIS	OLFM1MOOD210924_at	I	NA	NA	NA	NA	NA	NA	NA	NA
Longitudinal	F	PSYCHOSIS	OGTMOOD207563_s_at	D	NA	NA	NA	NA	NA	NA	NA	NA
Longitudinal	F	PSYCHOSIS	NRG1MOOD208232_x_at	I	NA	NA	NA	NA	NA	NA	NA	NA
Longitudinal	F	PSYCHOSIS	NRG1MOOD208230_s_at	I	NA	NA	NA	NA	NA	NA	NA	NA
Longitudinal	F	PSYCHOSIS	NR3C1MOOD241492_at	I	NA	NA	NA	NA	NA	NA	NA	NA
Longitudinal	F	PSYCHOSIS	MOOD	D	NA	NA	NA	NA	NA	NA	NA	NA
Longitudinal	F	PSYCHOSIS	MARCKSMOOD201670_s_at	I	NA	NA	NA	NA	NA	NA	NA	NA
Longitudinal	F	PSYCHOSIS	MARCKSMOOD201668_x_at	I	NA	NA	NA	NA	NA	NA	NA	NA
Longitudinal	F	PSYCHOSIS	HNRNPDLMOOD212454_x_at	D	NA	NA	NA	NA	NA	NA	NA	NA
Longitudinal	F	PSYCHOSIS	GSK3BMOOD242336_at	I	NA	NA	NA	NA	NA	NA	NA	NA
Longitudinal	F	PSYCHOSIS	GRK3MOOD204183_s_at	I	NA	NA	NA	NA	NA	NA	NA	NA
Longitudinal	F	PSYCHOSIS	GLSMOOD203159_at	D	NA	NA	NA	NA	NA	NA	NA	NA
Longitudinal	F	PSYCHOSIS	GLO1MOOD200681_at	D	NA	NA	NA	NA	NA	NA	NA	NA
Longitudinal	F	PSYCHOSIS	FGFR1MOOD211535_s_at	I	NA	NA	NA	NA	NA	NA	NA	NA
Longitudinal	F	PSYCHOSIS	FANCFMOOD218689_at	D	NA	NA	NA	NA	NA	NA	NA	NA
Longitudinal	F	PSYCHOSIS	DOCK10MOOD219279_at	D	NA	NA	NA	NA	NA	NA	NA	NA
Longitudinal	F	PSYCHOSIS	CD47MOOD213856_at	D	NA	NA	NA	NA	NA	NA	NA	NA
Longitudinal	F	PSYCHOSIS	CALM1MOOD209563_x_at	D	NA	NA	NA	NA	NA	NA	NA	NA
Longitudinal	F	PSYCHOSIS	BIOM26	Panel	NA	NA	NA	NA	NA	NA	NA	NA
Longitudinal	F	PSYCHOSIS	ARNTLMOOD209824_s_at	D	NA	NA	NA	NA	NA	NA	NA	NA
Longitudinal	F	PSYCHOSIS	ANK3MOOD206385_s_at	D	NA	NA	NA	NA	NA	NA	NA	NA
Cross-sectional	F	SZ	COMBINED(BIOM26, MOOD, CFIBP)	Panel	NA	NA	NA	NA	NA	NA	NA	NA
Cross-sectional	F	SZ	TPH1MOOD1553859_at	I	NA	NA	NA	NA	NA	NA	NA	NA
Cross-sectional	F	SZ	TMEM161BMOOD227861_at	D	NA	NA	NA	NA	NA	NA	NA	NA
Cross-sectional	F	SZ	TMEM106BMOOD226529_at	D	NA	NA	NA	NA	NA	NA	NA	NA
Cross-sectional	F	SZ	SPECC1MOOD223498_at	I	NA	NA	NA	NA	NA	NA	NA	NA
Cross-sectional	F	SZ	SORT1MOOD224818_at	I	NA	NA	NA	NA	NA	NA	NA	NA
Cross-sectional	F	SZ	SMAD7MOOD204790_at	D	NA	NA	NA	NA	NA	NA	NA	NA
Cross-sectional	F	SZ	SLC6A4MOOD242009_at	I	NA	NA	NA	NA	NA	NA	NA	NA
Cross-sectional	F	SZ	RPL3MOOD212039_x_at	D	NA	NA	NA	NA	NA	NA	NA	NA
Cross-sectional	F	SZ	PRPS1MOOD209440_at	D	NA	NA	NA	NA	NA	NA	NA	NA
Cross-sectional	F	SZ	PRPS1MOOD208447_s_at	D	NA	NA	NA	NA	NA	NA	NA	NA
Cross-sectional	F	SZ	OLFM1MOOD210924_at	I	NA	NA	NA	NA	NA	NA	NA	NA
Cross-sectional	F	SZ	OGTMOOD207563_s_at	D	NA	NA	NA	NA	NA	NA	NA	NA
Cross-sectional	F	SZ	NRG1MOOD208232_x_at	I	NA	NA	NA	NA	NA	NA	NA	NA
Cross-sectional	F	SZ	NRG1MOOD208230_s_at	I	NA	NA	NA	NA	NA	NA	NA	NA
Cross-sectional	F	SZ	NR3C1MOOD241492_at	I	NA	NA	NA	NA	NA	NA	NA	NA
Cross-sectional	F	SZ	MOOD	D	NA	NA	NA	NA	NA	NA	NA	NA
Cross-sectional	F	SZ	MARCKSMOOD201670_s_at	I	NA	NA	NA	NA	NA	NA	NA	NA
Cross-sectional	F	SZ	MARCKSMOOD201668_x_at	I	NA	NA	NA	NA	NA	NA	NA	NA
Cross-sectional	F	SZ	increasedPanel	Panel	NA	NA	NA	NA	NA	NA	NA	NA
Cross-sectional	F	SZ	HNRNPDLMOOD212454_x_at	D	NA	NA	NA	NA	NA	NA	NA	NA
Cross-sectional	F	SZ	GSK3BMOOD242336_at	I	NA	NA	NA	NA	NA	NA	NA	NA
Cross-sectional	F	SZ	GRK3MOOD204183_s_at	I	NA	NA	NA	NA	NA	NA	NA	NA
Cross-sectional	F	SZ	GLSMOOD203159_at	D	NA	NA	NA	NA	NA	NA	NA	NA
Cross-sectional	F	SZ	GLO1MOOD200681_at	D	NA	NA	NA	NA	NA	NA	NA	NA
Cross-sectional	F	SZ	FGFR1MOOD211535_s_at	I	NA	NA	NA	NA	NA	NA	NA	NA
Cross-sectional	F	SZ	FANCFMOOD218689_at	D	NA	NA	NA	NA	NA	NA	NA	NA
Cross-sectional	F	SZ	DOCK10MOOD219279_at	D	NA	NA	NA	NA	NA	NA	NA	NA
Cross-sectional	F	SZ	decreasedPanel	Panel	NA	NA	NA	NA	NA	NA	NA	NA
Cross-sectional	F	SZ	CFIBPNormalized	I	NA	NA	NA	NA	NA	NA	NA	NA
Cross-sectional	F	SZ	CD47MOOD213856_at	D	NA	NA	NA	NA	NA	NA	NA	NA
Cross-sectional	F	SZ	CALM1MOOD209563_x_at	D	NA	NA	NA	NA	NA	NA	NA	NA
Cross-sectional	F	SZ	BIOM26	Panel	NA	NA	NA	NA	NA	NA	NA	NA
Cross-sectional	F	SZ	ARNTLMOOD209824_s_at	D	NA	NA	NA	NA	NA	NA	NA	NA
Cross-sectional	F	SZ	ANK3MOOD206385_s_at	D	NA	NA	NA	NA	NA	NA	NA	NA
Longitudinal	F	SZ	TPH1MOOD1553859_at	I	NA	NA	NA	NA	NA	NA	NA	NA
Longitudinal	F	SZ	TMEM161BMOOD227861_at	D	NA	NA	NA	NA	NA	NA	NA	NA
Longitudinal	F	SZ	TMEM106BMOOD226529_at	D	NA	NA	NA	NA	NA	NA	NA	NA
Longitudinal	F	SZ	SPECC1MOOD223498_at	I	NA	NA	NA	NA	NA	NA	NA	NA
Longitudinal	F	SZ	SORT1MOOD224818_at	I	NA	NA	NA	NA	NA	NA	NA	NA
Longitudinal	F	SZ	SMAD7MOOD204790_at	D	NA	NA	NA	NA	NA	NA	NA	NA
Longitudinal	F	SZ	SLC6A4MOOD242009_at	I	NA	NA	NA	NA	NA	NA	NA	NA
Longitudinal	F	SZ	RPL3MOOD212039_x_at	D	NA	NA	NA	NA	NA	NA	NA	NA
Longitudinal	F	SZ	PRPS1MOOD209440_at	D	NA	NA	NA	NA	NA	NA	NA	NA
Longitudinal	F	SZ	PRPS1MOOD208447_s_at	D	NA	NA	NA	NA	NA	NA	NA	NA
Longitudinal	F	SZ	OLFM1MOOD210924_at	I	NA	NA	NA	NA	NA	NA	NA	NA
Longitudinal	F	SZ	OGTMOOD207563_s_at	D	NA	NA	NA	NA	NA	NA	NA	NA
Longitudinal	F	SZ	NRG1MOOD208232_x_at	I	NA	NA	NA	NA	NA	NA	NA	NA
Longitudinal	F	SZ	NRG1MOOD208230_s_at	I	NA	NA	NA	NA	NA	NA	NA	NA
Longitudinal	F	SZ	NR3C1MOOD241492_at	I	NA	NA	NA	NA	NA	NA	NA	NA
Longitudinal	F	SZ	MOOD	D	NA	NA	NA	NA	NA	NA	NA	NA
Longitudinal	F	SZ	MARCKSMOOD201670_s_at	I	NA	NA	NA	NA	NA	NA	NA	NA
Longitudinal	F	SZ	MARCKSMOOD201668_x_at	I	NA	NA	NA	NA	NA	NA	NA	NA
Longitudinal	F	SZ	HNRNPDLMOOD212454_x_at	D	NA	NA	NA	NA	NA	NA	NA	NA
Longitudinal	F	SZ	GSK3BMOOD242336_at	I	NA	NA	NA	NA	NA	NA	NA	NA
Longitudinal	F	SZ	GRK3MOOD204183_s_at	I	NA	NA	NA	NA	NA	NA	NA	NA
Longitudinal	F	SZ	GLSMOOD203159_at	D	NA	NA	NA	NA	NA	NA	NA	NA
Longitudinal	F	SZ	GLO1MOOD200681_at	D	NA	NA	NA	NA	NA	NA	NA	NA
Longitudinal	F	SZ	FGFR1MOOD211535_s_at	I	NA	NA	NA	NA	NA	NA	NA	NA
Longitudinal	F	SZ	FANCFMOOD218689_at	D	NA	NA	NA	NA	NA	NA	NA	NA
Longitudinal	F	SZ	DOCK10MOOD219279_at	D	NA	NA	NA	NA	NA	NA	NA	NA
Longitudinal	F	SZ	CD47MOOD213856_at	D	NA	NA	NA	NA	NA	NA	NA	NA
Longitudinal	F	SZ	CALM1MOOD209563_x_at	D	NA	NA	NA	NA	NA	NA	NA	NA
Longitudinal	F	SZ	BIOM26	Panel	NA	NA	NA	NA	NA	NA	NA	NA
Longitudinal	F	SZ	ARNTLMOOD209824_s_at	D	NA	NA	NA	NA	NA	NA	NA	NA
Longitudinal	F	SZ	ANK3MOOD206385_s_at	D	NA	NA	NA	NA	NA	NA	NA	NA
Cross-sectional	F	SZA	COMBINED(BIOM26, MOOD, CFIBP)	Panel	NA	NA	NA	NA	NA	NA	NA	NA
Cross-sectional	F	SZA	TPH1MOOD1553859_at	I	NA	NA	NA	NA	NA	NA	NA	NA
Cross-sectional	F	SZA	TMEM161BMOOD227861_at	D	NA	NA	NA	NA	NA	NA	NA	NA
Cross-sectional	F	SZA	TMEM106BMOOD226529_at	D	NA	NA	NA	NA	NA	NA	NA	NA
Cross-sectional	F	SZA	SPECC1MOOD223498_at	I	NA	NA	NA	NA	NA	NA	NA	NA
Cross-sectional	F	SZA	SORT1MOOD224818_at	I	NA	NA	NA	NA	NA	NA	NA	NA
Cross-sectional	F	SZA	SMAD7MOOD204790_at	D	NA	NA	NA	NA	NA	NA	NA	NA
Cross-sectional	F	SZA	SLC6A4MOOD242009_at	I	NA	NA	NA	NA	NA	NA	NA	NA
Cross-sectional	F	SZA	RPL3MOOD212039_x_at	D	NA	NA	NA	NA	NA	NA	NA	NA
Cross-sectional	F	SZA	PRPS1MOOD209440_at	D	NA	NA	NA	NA	NA	NA	NA	NA
Cross-sectional	F	SZA	PRPS1MOOD208447_s_at	D	NA	NA	NA	NA	NA	NA	NA	NA
Cross-sectional	F	SZA	OLFM1MOOD210924_at	I	NA	NA	NA	NA	NA	NA	NA	NA
Cross-sectional	F	SZA	OGTMOOD207563_s_at	D	NA	NA	NA	NA	NA	NA	NA	NA
Cross-sectional	F	SZA	NRG1MOOD208232_x_at	I	NA	NA	NA	NA	NA	NA	NA	NA
Cross-sectional	F	SZA	NRG1MOOD208230_s_at	I	NA	NA	NA	NA	NA	NA	NA	NA
Cross-sectional	F	SZA	NR3C1MOOD241492_at	I	NA	NA	NA	NA	NA	NA	NA	NA
Cross-sectional	F	SZA	MOOD	D	NA	NA	NA	NA	NA	NA	NA	NA
Cross-sectional	F	SZA	MARCKSMOOD201670_s_at	I	NA	NA	NA	NA	NA	NA	NA	NA
Cross-sectional	F	SZA	MARCKSMOOD201668_x_at	I	NA	NA	NA	NA	NA	NA	NA	NA
Cross-sectional	F	SZA	increasedPanel	Panel	NA	NA	NA	NA	NA	NA	NA	NA
Cross-sectional	F	SZA	HNRNPDLMOOD212454_x_at	D	NA	NA	NA	NA	NA	NA	NA	NA
Cross-sectional	F	SZA	GSK3BMOOD242336_at	I	NA	NA	NA	NA	NA	NA	NA	NA
Cross-sectional	F	SZA	GRK3MOOD204183_s_at	I	NA	NA	NA	NA	NA	NA	NA	NA
Cross-sectional	F	SZA	GLSMOOD203159_at	D	NA	NA	NA	NA	NA	NA	NA	NA
Cross-sectional	F	SZA	GLO1MOOD200681_at	D	NA	NA	NA	NA	NA	NA	NA	NA
Cross-sectional	F	SZA	FGFR1MOOD211535_s_at	I	NA	NA	NA	NA	NA	NA	NA	NA
Cross-sectional	F	SZA	FANCFMOOD218689_at	D	NA	NA	NA	NA	NA	NA	NA	NA
Cross-sectional	F	SZA	DOCK10MOOD219279_at	D	NA	NA	NA	NA	NA	NA	NA	NA
Cross-sectional	F	SZA	decreasedPanel	Panel	NA	NA	NA	NA	NA	NA	NA	NA
Cross-sectional	F	SZA	CFIBPNormalized	I	NA	NA	NA	NA	NA	NA	NA	NA
Cross-sectional	F	SZA	CD47MOOD213856_at	D	NA	NA	NA	NA	NA	NA	NA	NA
Cross-sectional	F	SZA	CALM1MOOD209563_x_at	D	NA	NA	NA	NA	NA	NA	NA	NA
Cross-sectional	F	SZA	BIOM26	Panel	NA	NA	NA	NA	NA	NA	NA	NA
Cross-sectional	F	SZA	ARNTLMOOD209824_s_at	D	NA	NA	NA	NA	NA	NA	NA	NA
Cross-sectional	F	SZA	ANK3MOOD206385_s_at	D	NA	NA	NA	NA	NA	NA	NA	NA
Longitudinal	F	SZA	TPH1MOOD1553859_at	I	NA	NA	NA	NA	NA	NA	NA	NA
Longitudinal	F	SZA	TMEM161BMOOD227861_at	D	NA	NA	NA	NA	NA	NA	NA	NA
Longitudinal	F	SZA	TMEM106BMOOD226529_at	D	NA	NA	NA	NA	NA	NA	NA	NA
Longitudinal	F	SZA	SPECC1MOOD223498_at	I	NA	NA	NA	NA	NA	NA	NA	NA
Longitudinal	F	SZA	SORT1MOOD224818_at	I	NA	NA	NA	NA	NA	NA	NA	NA
Longitudinal	F	SZA	SMAD7MOOD204790_at	D	NA	NA	NA	NA	NA	NA	NA	NA
Longitudinal	F	SZA	SLC6A4MOOD242009_at	I	NA	NA	NA	NA	NA	NA	NA	NA
Longitudinal	F	SZA	RPL3MOOD212039_x_at	D	NA	NA	NA	NA	NA	NA	NA	NA
Longitudinal	F	SZA	PRPS1MOOD209440_at	D	NA	NA	NA	NA	NA	NA	NA	NA
Longitudinal	F	SZA	PRPS1MOOD208447_s_at	D	NA	NA	NA	NA	NA	NA	NA	NA
Longitudinal	F	SZA	OLFM1MOOD210924_at	I	NA	NA	NA	NA	NA	NA	NA	NA
Longitudinal	F	SZA	OGTMOOD207563_s_at	D	NA	NA	NA	NA	NA	NA	NA	NA
Longitudinal	F	SZA	NRG1MOOD208232_x_at	I	NA	NA	NA	NA	NA	NA	NA	NA
Longitudinal	F	SZA	NRG1MOOD208230_s_at	I	NA	NA	NA	NA	NA	NA	NA	NA
Longitudinal	F	SZA	NR3C1MOOD241492_at	I	NA	NA	NA	NA	NA	NA	NA	NA
Longitudinal	F	SZA	MOOD	D	NA	NA	NA	NA	NA	NA	NA	NA
Longitudinal	F	SZA	MARCKSMOOD201670_s_at	I	NA	NA	NA	NA	NA	NA	NA	NA
Longitudinal	F	SZA	MARCKSMOOD201668_x_at	I	NA	NA	NA	NA	NA	NA	NA	NA
Longitudinal	F	SZA	HNRNPDLMOOD212454_x_at	D	NA	NA	NA	NA	NA	NA	NA	NA
Longitudinal	F	SZA	GSK3BMOOD242336_at	I	NA	NA	NA	NA	NA	NA	NA	NA
Longitudinal	F	SZA	GRK3MOOD204183_s_at	I	NA	NA	NA	NA	NA	NA	NA	NA
Longitudinal	F	SZA	GLSMOOD203159_at	D	NA	NA	NA	NA	NA	NA	NA	NA
Longitudinal	F	SZA	GLO1MOOD200681_at	D	NA	NA	NA	NA	NA	NA	NA	NA
Longitudinal	F	SZA	FGFR1MOOD211535_s_at	I	NA	NA	NA	NA	NA	NA	NA	NA
Longitudinal	F	SZA	FANCFMOOD218689_at	D	NA	NA	NA	NA	NA	NA	NA	NA
Longitudinal	F	SZA	DOCK10MOOD219279_at	D	NA	NA	NA	NA	NA	NA	NA	NA
Longitudinal	F	SZA	CD47MOOD213856_at	D	NA	NA	NA	NA	NA	NA	NA	NA
Longitudinal	F	SZA	CALM1MOOD209563_x_at	D	NA	NA	NA	NA	NA	NA	NA	NA
Longitudinal	F	SZA	BIOM26	Panel	NA	NA	NA	NA	NA	NA	NA	NA
Longitudinal	F	SZA	ARNTLMOOD209824_s_at	D	NA	NA	NA	NA	NA	NA	NA	NA
Longitudinal	F	SZA	ANK3MOOD206385_s_at	D	NA	NA	NA	NA	NA	NA	NA	NA

## Sheet: Data for Figure 2 B
Method		Predictor	Predictor	Change	Events	Non.Events	Total.Events	AUC	AUC.p.value	R	R.p.value	t.test.p.value		Bonferroni
C:	All-All	SLC6A4MOOD242009_at	SLC6A4	I	40	445	485	0.609775	0.0106853	0.0360154	0.214365	0.0309419		0.00192308
C:	All-Males	SLC6A4MOOD242009_at	SLC6A4	I	35	356	391	0.590048	0.0393178	0.0272744	0.295395	0.140029
C:	All-Females	SLC6A4MOOD242009_at	SLC6A4	I	5	89	94	0.779775	0.0179695	0.0818652	0.2164	0.0545597
C:	M-PTSD	SLC6A4MOOD242009_at	SLC6A4	I	7	17	24	0.722689	0.0461488	0.220559	0.150181	0.0646406
C:	M-PSYCHOSIS	TPH1MOOD1553859_at	TPH1	I	10	152	162	0.665132	0.0403339	0.0482233	0.271135	0.149086
C:	M-SZA	OLFM1MOOD210924_at	OLFM1	I	7	77	84	0.699443	0.0409485	0.00854275	0.469263	0.111973
L:	All-All	DOCK10MOOD219279_at	DOCK10	D	15	244	259	0.734153	0.00117001	-0.0791313	0.102162	0.00406398
L:	All-Males	DOCK10MOOD219279_at	DOCK10	D	13	197	210	0.754783	0.00105301	-0.0906168	0.0954337	0.00650675
L:	All-Females	SLC6A4MOOD242009_at	SLC6A4	I	2	47	49	0.978723	0.0114887	0.0957646	0.256378	0.0244159
L:	M-MDD	CD47MOOD213856_at	CD47	D	2	32	34	0.859375	0.0461462	-0.00783164	0.482469	0.146539
L:	M-PTSD	NRG1MOOD208230_s_at	NRG1	I	3	7	10	1	0.0083517	0.606825	0.0314244	0.00300476
L:	M-PSYCHOSIS	DOCK10MOOD219279_at	DOCK10	D	5	83	88	0.73253	0.0409824	-0.15002	0.0814933	0.034959

## Sheet: Predict -Trait 1st Year Dep 
	Gender	Dx	Predictor	Change	Events	Non.Events	Total.Events	AUC	AUC.p.value	R	R.p.value	t.test.p.value	Odds.ratio.predicting.suicide	p.value.for.odds.ratio
Longitudinal	All	All	HAMD	I	21	160	181	0.68869	0.00248863	0.177088	0.008543	0.00501731	2.05983	0.00602085
Cross-sectional	All	All	HAMD	I	50	282	332	0.670106	6.28721e-05	0.199221	0.000129613	0.000107572	1.66652	9.98394e-05
Cross-sectional	All	All	HAMD	I	50	282	332	0.670106	6.28721e-05	0.199221	0.000129613	0.000107572	1.66652	9.98394e-05
Cross-sectional	All	All	COMBINED(BIOM26, MOOD, CFIBP)	Panel	22	134	156	0.651628	0.0114211	0.129307	0.053828	0.00813587	1.35297	0.0203593
Cross-sectional	All	All	MOOD	D	50	282	332	0.634716	0.001196	-0.17631	0.000628309	0.003347	1.53839	0.00324726
Cross-sectional	All	All	MOOD	D	50	282	332	0.634716	0.001196	-0.17631	0.000628309	0.003347	1.53839	0.00324726
Cross-sectional	All	All	MOOD	D	50	282	332	0.634716	0.001196	-0.17631	0.000628309	0.003347	1.53839	0.00324726
Cross-sectional	All	All	MOOD	D	50	282	332	0.634716	0.001196	-0.17631	0.000628309	0.003347	1.53839	0.00324726
Cross-sectional	All	All	CFIBPNormalized	I	22	134	156	0.626696	0.0284921	0.0853409	0.144739	0.0376978	1.47444	0.0748011
Cross-sectional	All	Females	NRG1MOOD208230_s_at	I	7	34	41	0.869748	0.00114795	0.404337	0.00437117	0.0017252	2.16168	0.0083772
Cross-sectional	All	Females	NRG1MOOD208230_s_at	I	7	34	41	0.869748	0.00114795	0.404337	0.00437117	0.0017252	2.16168	0.0083772
Cross-sectional	All	Females	COMBINED(BIOM26, MOOD, CFIBP)	Panel	4	26	30	0.865385	0.0102155	0.375022	0.0205755	0.0179381	2.13778	0.0284562
Cross-sectional	All	Females	GLSMOOD203159_at	D	7	34	41	0.819328	0.00422868	-0.33785	0.0153723	0.00123936	3.40195	0.0121594
Cross-sectional	All	Females	TMEM161BMOOD227861_at	D	7	34	41	0.789916	0.00840795	-0.289204	0.0333307	0.00675582	3.49043	0.0221357
Cross-sectional	All	Females	GRK3MOOD204183_s_at	I	7	34	41	0.743697	0.0222331	0.0962842	0.274637	0.142264	2.08539	0.106046
Cross-sectional	All	Females	SPECC1MOOD223498_at	I	7	34	41	0.718487	0.0357968	0.164439	0.152122	0.0462429	1.40287	0.309644
Cross-sectional	All	Females	FANCFMOOD218689_at	D	7	34	41	0.718487	0.0357968	-0.111278	0.244265	0.130612	2.14117	0.14293
Cross-sectional	All	Females	DOCK10MOOD219279_at	D	7	34	41	0.705882	0.0447775	-0.115411	0.236211	0.12267	1.90638	0.141697
Cross-sectional	All	Females	CD47MOOD213856_at	D	7	34	41	0.705882	0.0447775	-0.216846	0.0866274	0.0959165	2.06101	0.148911
Longitudinal	All	Males	HAMD	I	18	141	159	0.70331	0.00251573	0.201113	0.00551161	0.00556845	2.08018	0.00830826
Cross-sectional	All	Males	HAMD	I	43	248	291	0.694111	2.41241e-05	0.233536	2.87982e-05	4.72945e-05	1.778	3.52532e-05
Cross-sectional	All	Males	MOOD	D	43	248	291	0.644552	0.00123865	-0.191197	0.00052305	0.00394655	1.58637	0.00334749
Cross-sectional	All	Males	CFIBPNormalized	I	18	108	126	0.622685	0.047922	0.0698515	0.218515	0.0675968	1.41623	0.140244
Cross-sectional	F	BP	SORT1MOOD224818_at	I	2	11	13	1	0.0149565	0.610634	0.0133206	0.000503971	31.2326	0.156476
Cross-sectional	F	BP	FANCFMOOD218689_at	D	2	11	13	1	0.0149565	-0.576865	0.0195085	9.46388e-05	299.684	0.213595
Cross-sectional	F	BP	ANK3MOOD206385_s_at	D	2	11	13	1	0.0149565	-0.59047	0.0168074	0.000177851	68.7499	0.136866
Cross-sectional	F	BP	HNRNPDLMOOD212454_x_at	D	2	11	13	0.954545	0.0241991	-0.568643	0.0212859	0.00092513	15.1362	0.215367
Cross-sectional	F	BP	GLSMOOD203159_at	D	2	11	13	0.954545	0.0241991	-0.596341	0.0157305	0.0359023	7.5695	0.138516
Cross-sectional	F	BP	TMEM161BMOOD227861_at	D	2	11	13	0.909091	0.0378278	-0.430503	0.070988	0.001685	12.2416	0.232864
Cross-sectional	F	BP	TMEM106BMOOD226529_at	D	2	11	13	0.909091	0.0378278	-0.421739	0.0755888	0.00189017	189.195	0.272444
Cross-sectional	F	BP	SPECC1MOOD223498_at	I	2	11	13	0.909091	0.0378278	0.184148	0.273506	0.11467	1.37052	0.552154
Cross-sectional	F	BP	RPL3MOOD212039_x_at	D	2	11	13	0.909091	0.0378278	-0.432737	0.0698452	0.00271283	4.41967	0.159234
Cross-sectional	F	BP	GLO1MOOD200681_at	D	2	11	13	0.909091	0.0378278	-0.556312	0.0241667	0.000188295	10.0221	0.164269
Cross-sectional	F	BP	DOCK10MOOD219279_at	D	2	11	13	0.909091	0.0378278	-0.490631	0.044347	0.0584989	4.83665	0.173725
Cross-sectional	F	BP	CD47MOOD213856_at	D	2	11	13	0.909091	0.0378278	-0.38696	0.0957379	0.00348407	8.16168	0.202319
Cross-sectional	F	BP	CALM1MOOD209563_x_at	D	2	11	13	0.909091	0.0378278	-0.629639	0.0105522	0.000821827	4.52147	0.113043
Cross-sectional	F	BP	ARNTLMOOD209824_s_at	D	2	11	13	0.909091	0.0378278	-0.425746	0.0734618	0.00175795	2.59312	0.161432
Cross-sectional	F	MDD	NRG1MOOD208230_s_at	I	3	4	7	1	0.0169474	0.798331	0.0156824	0.00830637	99.5586	0.244881
Cross-sectional	F	MDD	GSK3BMOOD242336_at	I	3	4	7	1	0.0169474	0.951514	0.000484267	0.059256	6.21031	0.0566843
Cross-sectional	F	MDD	GSK3BMOOD242336_at	I	3	4	7	1	0.0169474	0.951514	0.000484267	0.059256	6.21031	0.0566843
Cross-sectional	F	MDD	GSK3BMOOD242336_at	I	3	4	7	1	0.0169474	0.951514	0.000484267	0.059256	6.21031	0.0566843
Cross-sectional	F	MDD	GRK3MOOD204183_s_at	I	3	4	7	1	0.0169474	0.680695	0.0461635	0.00758858	8.15149	0.114353
Cross-sectional	F	MDD	MARCKSMOOD201668_x_at	I	3	4	7	0.916667	0.0385499	0.803413	0.014756	0.0618271	8.41107e+19	0.458848
Cross-sectional	F	PTSD	NRG1MOOD208232_x_at	I	2	9	11	1	0.0169474	0.66445	0.0128683	0.000394619	25.6298	0.19649
Cross-sectional	F	PTSD	NRG1MOOD208230_s_at	I	2	9	11	1	0.0169474	0.578741	0.0310611	0.0411236	1.2101e+96	0.994898
Cross-sectional	F	PTSD	TPH1MOOD1553859_at	I	2	9	11	1	0.0169474	0.596631	0.0263332	0.128913	2.61475e+97	0.996828
Cross-sectional	F	PTSD	NRG1MOOD208232_x_at	I	2	9	11	1	0.0169474	0.66445	0.0128683	0.000394619	25.6298	0.19649
Cross-sectional	F	PTSD	NRG1MOOD208230_s_at	I	2	9	11	1	0.0169474	0.578741	0.0310611	0.0411236	1.2101e+96	0.994898
Cross-sectional	F	PTSD	ARNTLMOOD209824_s_at	D	2	9	11	0.944444	0.0296732	-0.446836	0.0841269	0.00291881	8.24711e+07	0.381117
Cross-sectional	F	PTSD	PRPS1MOOD209440_at	D	2	9	11	0.944444	0.0296732	-0.505553	0.0563224	0.0287888	17.1787	0.150279
Cross-sectional	F	PTSD	DOCK10MOOD219279_at	D	2	9	11	0.944444	0.0296732	-0.477686	0.0686427	0.0420909	49.0822	0.148352
Cross-sectional	F	PTSD	TMEM161BMOOD227861_at	D	2	9	11	0.888889	0.0494801	-0.379209	0.125037	0.0386319	167.892	0.180058
Cross-sectional	F	PTSD	OLFM1MOOD210924_at	I	2	9	11	0.888889	0.0494801	0.389437	0.118231	0.0535073	2.30783	0.160073
Cross-sectional	F	PTSD	FANCFMOOD218689_at	D	2	9	11	0.888889	0.0494801	-0.401057	0.110767	0.0228608	10.0281	0.143246
Longitudinal	M	BP	HAMD	I	5	35	40	0.822857	0.010427	0.291994	0.0337564	0.000867298	2.55632	0.0736173
Longitudinal	M	BP	MOOD	D	5	35	40	0.742857	0.0410988	-0.20903	0.0977537	0.287386	2.83696	0.148974
Cross-sectional	M	BP	MOOD	D	9	62	71	0.699821	0.0269847	-0.175637	0.0714487	0.0412366	1.88063	0.0416294
Longitudinal	M	MDD	GRK3MOOD204183_s_at	I	6	25	31	0.733333	0.0400592	0.396786	0.013551	0.0714248	2.25171	0.012034
Cross-sectional	M	MDD	HAMD	I	12	43	55	0.658915	0.0470924	0.302662	0.0123518	0.0459975	1.59708	0.104486
Longitudinal	M	PSYCHOSIS	HAMD	I	6	71	77	0.805164	0.00674623	0.3202	0.00226319	0.0307524	2.91288	0.00734984
Cross-sectional	M	PSYCHOSIS	HAMD	I	17	122	139	0.732401	0.000967031	0.281237	0.000398633	0.0028635	2.10062	0.000327869
Cross-sectional	M	PSYCHOSIS	MOOD	D	17	122	139	0.686596	0.00642446	-0.199824	0.00917562	0.00757899	1.7451	0.0298493
Cross-sectional	M	PSYCHOSIS	MARCKSMOOD201668_x_at	I	17	122	139	0.643443	0.0279037	0.120179	0.0793863	0.0790288	1.28399	0.183227
Cross-sectional	M	PTSD	NRG1MOOD208230_s_at	I	2	11	13	0.909091	0.0378278	0.673649	0.00579547	0.144366	10.4383	0.123188
Longitudinal	M	SZ	HAMD	I	5	36	41	0.811111	0.0128343	0.337539	0.015454	0.0611962	2.26287	0.0408539
Longitudinal	M	SZ	RPL3MOOD212039_x_at	D	5	36	41	0.744444	0.0398008	-0.247502	0.0593606	0.100001	3.47768	0.0822532
Cross-sectional	M	SZ	HAMD	I	11	61	72	0.692996	0.0211128	0.221892	0.0305144	0.0382374	1.72068	0.0274777
Cross-sectional	M	SZ	MOOD	D	11	61	72	0.675112	0.0329425	-0.18802	0.0568676	0.0519443	1.70006	0.109756
Cross-sectional	M	SZA	FGFR1MOOD211535_s_at	I	6	61	67	0.887978	0.000910144	0.454206	5.65131e-05	0.00643228	5.28461	0.000591816
Cross-sectional	M	SZA	HAMD	I	6	61	67	0.81694	0.00535946	0.349216	0.00188703	0.0231564	3.62562	0.00541568
Cross-sectional	M	SZA	MOOD	D	6	61	67	0.718579	0.0394841	-0.213889	0.0411071	0.0256223	1.84455	0.141932
Cross-sectional	All	Females	HNRNPDLMOOD212454_x_at	D	7	34	41	0.697479	0.0517144	-0.176241	0.135177	0.0749333	2.1146	0.0911963
Cross-sectional	M	SZA	NRG1MOOD208232_x_at	I	6	61	67	0.702186	0.0520917	0.142247	0.125427	0.107929	1.69144	0.0977877
Cross-sectional	M	SZA	NRG1MOOD208232_x_at	I	6	61	67	0.702186	0.0520917	0.142247	0.125427	0.107929	1.69144	0.0977877
Cross-sectional	All	Males	Happiness	D	9	34	43	0.676471	0.0534083	-0.198864	0.100549	0.229755	1.38528	0.395779
Cross-sectional	M	SZA	CD47MOOD213856_at	D	6	61	67	0.696721	0.056937	-0.174911	0.0784315	0.0378089	2.50539	0.128722
Cross-sectional	M	SZA	CD47MOOD213856_at	D	6	61	67	0.696721	0.056937	-0.174911	0.0784315	0.0378089	2.50539	0.128722
Cross-sectional	F	BP	PRPS1MOOD209440_at	D	2	11	13	0.863636	0.0571584	-0.529323	0.031429	0.00038959	7.04049	0.239659
Cross-sectional	F	BP	PRPS1MOOD208447_s_at	D	2	11	13	0.863636	0.0571584	-0.452594	0.060218	0.0828306	5.67936	0.197298
Cross-sectional	F	BP	OLFM1MOOD210924_at	I	2	11	13	0.863636	0.0571584	0.187225	0.270108	0.10021	1.41296	0.526863
Cross-sectional	F	BP	OGTMOOD207563_s_at	D	2	11	13	0.863636	0.0571584	-0.403617	0.0857073	0.00332798	5.50054	0.207166
Cross-sectional	F	BP	NR3C1MOOD241492_at	I	2	11	13	0.863636	0.0571584	0.289373	0.168791	0.154853	1.57738	0.368766
Cross-sectional	F	BP	GRK3MOOD204183_s_at	I	2	11	13	0.863636	0.0571584	0.509233	0.0377497	0.202119	2.7901	0.134662
Cross-sectional	M	PTSD	GLSMOOD203159_at	D	2	11	13	0.863636	0.0571584	-0.379501	0.100459	0.180648	3.50073	0.213335
Longitudinal	All	Females	NRG1MOOD208230_s_at	I	3	19	22	0.789474	0.0572134	0.312057	0.0787052	0.146244	2.00135	0.254046
Longitudinal	All	Females	NRG1MOOD208230_s_at	I	3	19	22	0.789474	0.0572134	0.312057	0.0787052	0.146244	2.00135	0.254046
Cross-sectional	M	SZ	MARCKSMOOD201668_x_at	I	11	61	72	0.649776	0.0578572	0.182743	0.0622135	0.103555	1.41322	0.181841
Longitudinal	F	MDD	NRG1MOOD208230_s_at	I	2	2	4	1	0.0606676	0.927182	0.036409	0.00475193	1.12396e+54	0.997297
Longitudinal	F	MDD	MARCKSMOOD201668_x_at	I	2	2	4	1	0.0606676	0.998597	0.000701263	0.108192	5.28534e+10	0.999244
Longitudinal	F	MDD	GSK3BMOOD242336_at	I	2	2	4	1	0.0606676	0.990239	0.00488055	0.133562	1354317273115410	0.999166
Longitudinal	F	MDD	GSK3BMOOD242336_at	I	2	2	4	1	0.0606676	0.990239	0.00488055	0.133562	128969037316936	0.998479
Cross-sectional	All	Females	PRPS1MOOD209440_at	D	7	34	41	0.684874	0.0636824	-0.150714	0.173458	0.0935744	1.8503	0.120434
Cross-sectional	All	Females	BIOM26	Panel	7	34	41	0.684874	0.0636907	0.171181	0.142283	0.0657624	3.11938	0.103453
Cross-sectional	All	Females	BIOM	Panel	7	34	41	0.684874	0.0636907	0.171181	0.142283	0.0657624	3.11938	0.103453
Longitudinal	M	SZA	HAMD	I	1	35	36	0.942857	0.0678412	0.293966	0.0409093	NA	NA	NA
Cross-sectional	All	All	Happiness	D	10	52	62	0.649038	0.0689715	-0.164601	0.100548	0.224092	1.37931	0.383045
Cross-sectional	All	All	Happiness	D	10	52	62	0.649038	0.0689715	-0.164601	0.100548	0.224092	1.37931	0.383045
Longitudinal	M	PSYCHOSIS	RPL3MOOD212039_x_at	D	6	71	77	0.683099	0.0691316	-0.1263	0.136859	0.114441	2.05783	0.185485
Cross-sectional	All	Females	ANK3MOOD206385_s_at	D	7	34	41	0.676471	0.072805	-0.0604058	0.353768	0.173426	1.76358	0.222949
Cross-sectional	All	Males	COMBINED(BIOM26, MOOD, CFIBP)	Panel	18	108	126	0.606481	0.0744893	0.0852236	0.171355	0.0586253	1.22254	0.154023
Cross-sectional	M	SZA	NRG1MOOD208230_s_at	I	6	61	67	0.677596	0.0767497	0.340624	0.00239721	0.105063	2.70387	0.00785104
Cross-sectional	All	Females	TMEM106BMOOD226529_at	D	7	34	41	0.672269	0.0777215	-0.156791	0.163795	0.0817733	2.15247	0.123129
Cross-sectional	F	MDD	GLSMOOD203159_at	D	3	4	7	0.833333	0.0786496	-0.398359	0.188041	0.0865242	3.44791	0.201519
Cross-sectional	F	PTSD	SMAD7MOOD204790_at	D	2	9	11	0.833333	0.0786496	-0.462672	0.0759331	0.150353	3.21834	0.257979
Cross-sectional	F	PTSD	PRPS1MOOD208447_s_at	D	2	9	11	0.833333	0.0786496	-0.360583	0.137992	0.140527	3.14323	0.139431
Cross-sectional	F	PTSD	GLSMOOD203159_at	D	2	9	11	0.833333	0.0786496	-0.33443	0.157395	0.0815558	2.7264	0.192242
Cross-sectional	F	PTSD	GLO1MOOD200681_at	D	2	9	11	0.833333	0.0786496	-0.370647	0.130902	0.0492219	4.65333	0.195174
Cross-sectional	F	PTSD	CALM1MOOD209563_x_at	D	2	9	11	0.833333	0.0786496	-0.330535	0.160404	0.105612	2.8618	0.175872
Cross-sectional	F	PTSD	ANK3MOOD206385_s_at	D	2	9	11	0.833333	0.0786496	-0.305338	0.180602	0.103877	3.51547	0.230454
Longitudinal	M	PTSD	TPH1MOOD1553859_at	I	1	4	5	1	0.0786496	0.667112	0.10934	NA	NA	NA
Longitudinal	M	PTSD	SMAD7MOOD204790_at	D	1	4	5	1	0.0786496	-0.8412	0.0370642	NA	NA	NA
Longitudinal	M	PTSD	NRG1MOOD208230_s_at	I	1	4	5	1	0.0786496	0.655499	0.114885	NA	NA	NA
Longitudinal	M	PTSD	GLSMOOD203159_at	D	1	4	5	1	0.0786496	-0.678877	0.1038	NA	NA	NA
Longitudinal	M	PTSD	FANCFMOOD218689_at	D	1	4	5	1	0.0786496	-0.835142	0.0391675	NA	NA	NA
Longitudinal	M	PTSD	DOCK10MOOD219279_at	D	1	4	5	1	0.0786496	-0.503935	0.193335	NA	NA	NA
Longitudinal	M	PTSD	CALM1MOOD209563_x_at	D	1	4	5	1	0.0786496	-0.493799	0.198927	NA	NA	NA
Cross-sectional	F	BP	TPH1MOOD1553859_at	I	2	11	13	0.818182	0.0835321	0.101985	0.370123	0.294836	1.20615	0.747585
Cross-sectional	F	BP	NRG1MOOD208232_x_at	I	2	11	13	0.818182	0.0835321	0.324134	0.139974	0.0725119	3.70616	0.325546
Cross-sectional	F	BP	FGFR1MOOD211535_s_at	I	2	11	13	0.818182	0.0835321	0.324876	0.139392	0.0259505	2.03075	0.301002
Longitudinal	All	All	VASSTRESS	I	17	113	130	0.601249	0.0896173	0.149587	0.0446924	0.0858717	1.86636	0.0145128
Cross-sectional	All	All	GRK3MOOD204183_s_at	I	50	282	332	0.559291	0.0906948	0.0349362	0.262923	0.138446	1.16885	0.251849
Cross-sectional	M	SZA	GSK3BMOOD242336_at	I	6	61	67	0.663934	0.0938374	0.0983475	0.214244	0.230336	1.19679	0.580679
Cross-sectional	All	Females	GLO1MOOD200681_at	D	7	34	41	0.659664	0.0939827	-0.147156	0.179276	0.147787	1.86023	0.161159
Cross-sectional	M	BP	HAMD	I	9	62	71	0.633513	0.0985658	0.0773852	0.260616	0.126588	1.38055	0.287143
Cross-sectional	All	Females	SORT1MOOD224818_at	I	7	34	41	0.655462	0.0999259	0.0154173	0.461891	0.248055	1.51908	0.305447
Cross-sectional	M	BP	MARCKSMOOD201670_s_at	I	9	62	71	0.630824	0.103542	0.114193	0.171505	0.146333	1.53841	0.100533
Longitudinal	All	Males	MOOD	D	18	141	159	0.590623	0.105596	-0.154895	0.0256162	0.229838	1.59965	0.203339
Cross-sectional	M	SZA	ARNTLMOOD209824_s_at	D	6	61	67	0.650273	0.113582	-0.127094	0.152707	0.128582	1.73231	0.210823
Longitudinal	All	Females	VASSTRESS	I	3	19	22	0.719298	0.115865	0.0321639	0.443504	0.284066	3.13953	0.299613
Longitudinal	M	SZ	TPH1MOOD1553859_at	I	5	36	41	0.666667	0.115999	0.121252	0.225072	0.203084	1.46491	0.528629
Longitudinal	All	All	VASMOOD	D	21	162	183	0.579659	0.117704	-0.131686	0.037788	0.100326	1.65586	0.115952
Cross-sectional	F	BP	SMAD7MOOD204790_at	D	2	11	13	0.772727	0.118145	-0.303864	0.156407	0.160246	2.8286	0.356903
Cross-sectional	F	BP	NRG1MOOD208230_s_at	I	2	11	13	0.772727	0.118145	0.120679	0.347266	0.276274	1.24859	0.70236
Cross-sectional	F	BP	MOOD	D	2	11	13	0.772727	0.118145	-0.425524	0.0735784	0.189006	3.48094	0.180899
Cross-sectional	M	MDD	MOOD	D	12	43	55	0.612403	0.118608	-0.303791	0.0120728	0.2187	1.39634	0.290668
Cross-sectional	F	PTSD	SPECC1MOOD223498_at	I	2	9	11	0.777778	0.119296	0.376486	0.126885	0.0112911	2.54812	0.251748
Longitudinal	M	PSYCHOSIS	NRG1MOOD208232_x_at	I	6	71	77	0.64554	0.119352	0.0896722	0.219003	0.139475	1.62241	0.38002
Longitudinal	M	PSYCHOSIS	NRG1MOOD208232_x_at	I	6	71	77	0.64554	0.119352	0.0896722	0.219003	0.139475	1.62241	0.38002
Cross-sectional	All	Females	ARNTLMOOD209824_s_at	D	7	34	41	0.642857	0.119392	-0.122923	0.221939	0.120712	1.61812	0.240344
Longitudinal	M	SZ	NRG1MOOD208232_x_at	I	5	36	41	0.661111	0.123966	0.187594	0.120097	0.110162	2.36869	0.265137
Longitudinal	M	MDD	SORT1MOOD224818_at	I	6	25	31	0.653333	0.125072	0.182797	0.16249	0.153944	2.41495	0.119856
Longitudinal	M	PSYCHOSIS	MOOD	D	6	71	77	0.638498	0.131097	-0.149428	0.097302	0.195719	2.06006	0.230801
Longitudinal	M	SZA	GSK3BMOOD242336_at	I	1	35	36	0.828571	0.134144	0.0890129	0.302838	NA	NA	NA
Longitudinal	M	SZA	GSK3BMOOD242336_at	I	1	35	36	0.828571	0.134144	0.0890129	0.302838	NA	NA	NA
Cross-sectional	M	MDD	GRK3MOOD204183_s_at	I	12	43	55	0.604651	0.135571	0.259927	0.0276522	0.0867442	1.67003	0.0331399
Longitudinal	All	Females	GLSMOOD203159_at	D	3	19	22	0.701754	0.135614	-0.139686	0.267632	0.204266	2.31014	0.295663
Cross-sectional	F	BP	HAMD	I	2	11	13	0.75	0.136828	0.0618781	0.420422	0.348642	1.16005	0.823054
Cross-sectional	M	PTSD	HAMD	I	2	11	13	0.75	0.138162	0.303105	0.157042	0.0436229	3.5688	0.349597
Cross-sectional	All	All	NRG1MOOD208230_s_at	I	50	282	332	0.548227	0.138497	0.00990724	0.428638	0.135847	1.17912	0.234378
Longitudinal	M	PSYCHOSIS	TPH1MOOD1553859_at	I	6	71	77	0.633803	0.139357	0.0712568	0.269003	0.193389	1.37401	0.567278
Longitudinal	All	Males	VASSTRESS	I	14	94	108	0.589666	0.140231	0.172894	0.0367781	0.121896	1.81624	0.0301099
Longitudinal	All	Males	Happiness	D	5	11	16	0.672727	0.14091	-0.0216268	0.468318	0.169594	1.575	0.436043
Cross-sectional	M	SZA	GRK3MOOD204183_s_at	I	6	61	67	0.63388	0.140975	0.0542714	0.331348	0.200245	1.25132	0.538672
Cross-sectional	All	Females	GSK3BMOOD242336_at	I	7	34	41	0.630252	0.141392	0.203978	0.100413	0.213632	1.28478	0.466754
Cross-sectional	All	Females	GSK3BMOOD242336_at	I	7	34	41	0.630252	0.141392	0.203978	0.100413	0.213632	1.28478	0.466754
Cross-sectional	F	MDD	SPECC1MOOD223498_at	I	3	4	7	0.75	0.144422	0.00242437	0.497942	0.525861	0.97736	0.968431
Cross-sectional	F	MDD	SORT1MOOD224818_at	I	3	4	7	0.75	0.144422	0.398206	0.188141	0.184055	1.52424	0.372898
Cross-sectional	F	MDD	MARCKSMOOD201670_s_at	I	3	4	7	0.75	0.144422	0.588831	0.0821186	0.0816364	2.15951	0.199207
Cross-sectional	M	BP	GRK3MOOD204183_s_at	I	9	62	71	0.609319	0.145886	0.0464239	0.350327	0.165906	1.26499	0.427199
Cross-sectional	M	SZA	MARCKSMOOD201668_x_at	I	6	61	67	0.627049	0.153612	0.0500864	0.343653	0.279699	1.16698	0.634672
Longitudinal	M	SZA	GLSMOOD203159_at	D	1	35	36	0.8	0.156067	-0.0933189	0.294138	NA	NA	NA
Longitudinal	All	Females	TMEM161BMOOD227861_at	D	3	19	22	0.684211	0.157553	-0.088646	0.347422	0.179304	2.155	0.427833
Longitudinal	F	BP	NRG1MOOD208232_x_at	I	1	6	7	0.833333	0.158655	0.186138	0.344724	NA	NA	NA
Longitudinal	F	BP	HAMD	I	1	6	7	0.833333	0.158655	0.429648	0.168011	NA	NA	NA
Longitudinal	F	BP	FGFR1MOOD211535_s_at	I	1	6	7	0.833333	0.158655	0.138502	0.38356	NA	NA	NA
Longitudinal	F	BP	CD47MOOD213856_at	D	1	6	7	0.833333	0.158655	-0.290968	0.26334	NA	NA	NA
Longitudinal	F	BP	CALM1MOOD209563_x_at	D	1	6	7	0.833333	0.158655	-0.125605	0.394223	NA	NA	NA
Longitudinal	F	BP	ARNTLMOOD209824_s_at	D	1	6	7	0.833333	0.158655	-0.176741	0.352309	NA	NA	NA
Longitudinal	F	BP	ANK3MOOD206385_s_at	D	1	6	7	0.833333	0.158655	-0.367909	0.208408	NA	NA	NA
Longitudinal	All	Males	VASMOOD	D	18	141	159	0.57171	0.161242	-0.142276	0.0368088	0.142569	1.56675	0.193332
Cross-sectional	All	Females	CFIBPNormalized	I	4	26	30	0.653846	0.163389	0.176931	0.174812	0.206743	1.79201	0.320357
Cross-sectional	M	PSYCHOSIS	FGFR1MOOD211535_s_at	I	17	122	139	0.573288	0.164245	0.144959	0.0443201	0.176109	1.40637	0.169801
Longitudinal	All	All	CALM1MOOD209563_x_at	D	23	160	183	0.561957	0.168571	-0.00589771	0.468422	0.120887	1.28057	0.40554
Longitudinal	All	All	Happiness	D	5	19	24	0.642105	0.168627	-0.016824	0.468904	0.19104	1.65994	0.409069
Longitudinal	M	SZ	ARNTLMOOD209824_s_at	D	5	36	41	0.633333	0.16949	-0.107108	0.252533	0.178207	1.75244	0.375292
Longitudinal	M	PSYCHOSIS	PRPS1MOOD209440_at	D	6	71	77	0.617371	0.171009	-0.0519969	0.326675	0.254502	1.37714	0.6386
Cross-sectional	F	PTSD	MOOD	D	2	9	11	0.722222	0.172889	-0.227372	0.250672	0.0611276	2.01483	0.425439
Cross-sectional	F	PTSD	CD47MOOD213856_at	D	2	9	11	0.722222	0.172889	-0.24618	0.232783	0.0641576	3.27171	0.424451
Cross-sectional	All	Females	NRG1MOOD208232_x_at	I	7	34	41	0.613445	0.174767	0.0798849	0.309775	0.268236	1.44436	0.395988
Cross-sectional	All	Females	NRG1MOOD208232_x_at	I	7	34	41	0.613445	0.174767	0.0798849	0.309775	0.268236	1.44436	0.395988
Longitudinal	M	SZ	PRPS1MOOD208447_s_at	D	5	36	41	0.627778	0.179744	-0.0845764	0.299531	0.223727	1.69101	0.529271
Longitudinal	M	SZA	MOOD	D	1	35	36	0.771429	0.18023	-0.160642	0.174653	NA	NA	NA
Longitudinal	All	Females	TMEM106BMOOD226529_at	D	3	19	22	0.666667	0.181703	-0.0906127	0.344199	0.21394	3.18398	0.369985
Longitudinal	All	Females	SPECC1MOOD223498_at	I	3	19	22	0.666667	0.181703	0.0768382	0.366978	0.354996	1.14964	0.848419
Cross-sectional	M	SZA	HNRNPDLMOOD212454_x_at	D	6	61	67	0.60929	0.189883	-0.053714	0.332978	0.156803	1.4865	0.355172
Cross-sectional	All	Males	Hope	D	9	34	43	0.594771	0.193237	-0.144022	0.17842	0.233364	1.31833	0.439441
Longitudinal	M	BP	CALM1MOOD209563_x_at	D	5	35	40	0.617143	0.200913	-0.153614	0.171981	0.0970906	1.96854	0.360046
Cross-sectional	All	Females	OLFM1MOOD210924_at	I	7	34	41	0.60084	0.202831	0.00587533	0.485459	0.321476	1.21964	0.591413
Cross-sectional	All	Females	OLFM1MOOD210924_at	I	7	34	41	0.60084	0.202831	0.00587533	0.485459	0.321476	1.21964	0.591413
Longitudinal	All	Females	GSK3BMOOD242336_at	I	3	21	24	0.650794	0.203488	0.214611	0.156956	0.301791	1.45156	0.570521
Longitudinal	All	Females	VASMOOD	D	3	21	24	0.650794	0.203488	-0.0578092	0.39423	0.282399	2.48298	0.325902
Longitudinal	All	Females	GSK3BMOOD242336_at	I	3	21	24	0.650794	0.203488	0.214611	0.156956	0.301791	1.45156	0.570521
Cross-sectional	M	BP	MARCKSMOOD201668_x_at	I	9	62	71	0.585125	0.205844	0.043796	0.358431	0.265047	1.20422	0.502019
Longitudinal	All	Females	FGFR1MOOD211535_s_at	I	3	19	22	0.649123	0.208046	0.0482663	0.415547	0.261349	1.52383	0.558722
Longitudinal	All	All	GRK3MOOD204183_s_at	I	21	160	181	0.554167	0.210056	0.115364	0.0609952	0.144341	1.50691	0.163891
Longitudinal	M	SZ	PRPS1MOOD209440_at	D	5	36	41	0.611111	0.212778	-0.0612955	0.351712	0.30605	1.39698	0.668647
Longitudinal	M	SZ	MOOD	D	5	36	41	0.611111	0.212778	-0.146185	0.180883	0.281189	1.87086	0.351362
Longitudinal	M	SZ	CALM1MOOD209563_x_at	D	5	36	41	0.611111	0.212778	-0.0610227	0.352342	0.179642	1.66164	0.490645
Longitudinal	All	Males	CALM1MOOD209563_x_at	D	20	141	161	0.554965	0.213481	-0.0132741	0.433636	0.120611	1.32005	0.394911
Cross-sectional	M	PTSD	TMEM161BMOOD227861_at	D	2	11	13	0.681818	0.214898	-0.246189	0.20874	0.146121	3.24573	0.413111
Longitudinal	All	All	ARNTLMOOD209824_s_at	D	23	160	183	0.55	0.219289	-0.0309784	0.338597	0.252465	1.18217	0.577018
Longitudinal	F	MDD	SPECC1MOOD223498_at	I	2	2	4	0.75	0.219289	0.593788	0.203106	0.244471	1184.48	0.514165
Longitudinal	F	MDD	GRK3MOOD204183_s_at	I	2	2	4	0.75	0.219289	-0.034598	0.517299	0.333971	1.75127	0.771795
Longitudinal	F	MDD	FGFR1MOOD211535_s_at	I	2	2	4	0.75	0.219289	0.0676086	0.466196	0.291069	1.63695	0.666176
Longitudinal	All	Males	ARNTLMOOD209824_s_at	D	20	141	161	0.553546	0.219495	-0.0505121	0.262278	0.218374	1.24393	0.505311
Cross-sectional	All	All	Hope	D	10	52	62	0.576923	0.221946	-0.110218	0.196886	0.26566	1.25228	0.512504
Cross-sectional	All	All	Hope	D	10	52	62	0.576923	0.221946	-0.110218	0.196886	0.26566	1.25228	0.512504
Longitudinal	All	All	Hope	D	5	19	24	0.610526	0.227725	-0.163642	0.222417	0.202691	1.67804	0.382422
Longitudinal	All	Males	Hope	D	5	11	16	0.618182	0.230752	-0.207287	0.220557	0.179026	1.6117	0.406804
Cross-sectional	All	Females	MOOD	D	7	34	41	0.588235	0.233427	-0.046406	0.386631	0.290336	1.25918	0.564383
Longitudinal	M	PSYCHOSIS	PRPS1MOOD208447_s_at	D	6	71	77	0.589202	0.235104	-0.0373993	0.373377	0.255615	1.37513	0.636133
Longitudinal	M	SZA	SLC6A4MOOD242009_at	I	1	35	36	0.714286	0.235158	-0.0241888	0.555682	NA	NA	NA
Longitudinal	M	SZA	OLFM1MOOD210924_at	I	1	35	36	0.714286	0.235158	0.0562195	0.372337	NA	NA	NA
Longitudinal	M	SZA	SLC6A4MOOD242009_at	I	1	35	36	0.714286	0.235158	-0.0241888	0.555682	NA	NA	NA
Longitudinal	All	Males	GRK3MOOD204183_s_at	I	18	141	159	0.552009	0.236514	0.133611	0.0465743	0.15027	1.57242	0.144009
Longitudinal	All	Females	SMAD7MOOD204790_at	D	3	19	22	0.631579	0.236518	-0.113102	0.308136	0.0926152	1.88457	0.548133
Longitudinal	All	Females	MARCKSMOOD201668_x_at	I	3	19	22	0.631579	0.236518	0.320161	0.073169	0.238399	2.24979	0.349795
Longitudinal	All	Females	CALM1MOOD209563_x_at	D	3	19	22	0.631579	0.236518	0.0507086	0.588662	0.436808	1.09704	0.903368
Longitudinal	All	Females	ANK3MOOD206385_s_at	D	3	19	22	0.631579	0.236518	0.00763491	0.51345	0.321134	1.98857	0.459134
Longitudinal	M	SZ	OGTMOOD207563_s_at	D	5	36	41	0.6	0.236645	-0.0814635	0.306312	0.176733	1.85965	0.470383
Longitudinal	M	SZ	GLO1MOOD200681_at	D	5	36	41	0.6	0.236645	-0.0417581	0.39773	0.388384	1.30617	0.734755
Longitudinal	M	BP	MARCKSMOOD201668_x_at	I	5	35	40	0.6	0.237095	0.191165	0.118676	0.224409	1.76929	0.218593
Cross-sectional	All	Males	GRK3MOOD204183_s_at	I	43	248	291	0.533852	0.239263	0.0279762	0.317295	0.265998	1.09555	0.537915
Cross-sectional	F	MDD	TMEM161BMOOD227861_at	D	3	4	7	0.666667	0.23975	-0.290039	0.26403	0.154487	1.57931	0.406612
Cross-sectional	F	MDD	CD47MOOD213856_at	D	3	4	7	0.666667	0.23975	-0.208481	0.326856	0.367746	1.19306	0.768983
Cross-sectional	F	PTSD	NR3C1MOOD241492_at	I	2	9	11	0.666667	0.23975	0.218322	0.259486	0.113037	2.08702	0.377174
Cross-sectional	F	PTSD	HNRNPDLMOOD212454_x_at	D	2	9	11	0.666667	0.23975	-0.139917	0.340788	0.268069	2.48997	0.324721
Longitudinal	M	PTSD	TMEM161BMOOD227861_at	D	1	4	5	0.75	0.23975	-0.442414	0.227829	NA	NA	NA
Longitudinal	M	PTSD	TMEM106BMOOD226529_at	D	1	4	5	0.75	0.23975	-0.241805	0.347576	NA	NA	NA
Longitudinal	M	PTSD	SPECC1MOOD223498_at	I	1	4	5	0.75	0.23975	0.52405	0.18235	NA	NA	NA
Longitudinal	M	PTSD	SORT1MOOD224818_at	I	1	4	5	0.75	0.23975	0.284165	0.32156	NA	NA	NA
Longitudinal	M	PTSD	PRPS1MOOD209440_at	D	1	4	5	0.75	0.23975	-0.265302	0.333106	NA	NA	NA
Longitudinal	M	PTSD	ANK3MOOD206385_s_at	D	1	4	5	0.75	0.23975	-0.13849	0.412117	NA	NA	NA
Longitudinal	M	PSYCHOSIS	DOCK10MOOD219279_at	D	6	71	77	0.586854	0.240985	-0.0458796	0.345973	0.231153	1.49756	0.579765
Cross-sectional	M	SZA	TMEM106BMOOD226529_at	D	6	61	67	0.587432	0.241134	-0.0953548	0.22137	0.0960224	1.53082	0.379531
Longitudinal	M	MDD	NR3C1MOOD241492_at	I	6	25	31	0.593333	0.241964	0.0993641	0.297425	0.331279	1.21736	0.711592
Longitudinal	All	All	MOOD	D	21	162	183	0.546737	0.243163	-0.103615	0.0813825	0.323244	1.29002	0.460238
Cross-sectional	M	SZA	TMEM161BMOOD227861_at	D	6	61	67	0.584699	0.24803	-0.0963706	0.218936	0.190506	1.46774	0.403992
Cross-sectional	M	SZA	FANCFMOOD218689_at	D	6	61	67	0.581967	0.25503	-0.0543914	0.330998	0.334797	1.24012	0.609441
Cross-sectional	All	Females	CALM1MOOD209563_x_at	D	7	34	41	0.579832	0.255169	-0.0566804	0.362423	0.273771	1.41376	0.383886
Longitudinal	M	SZ	DOCK10MOOD219279_at	D	5	36	41	0.588889	0.261914	-0.0538369	0.369074	0.269484	1.55744	0.598805
Longitudinal	M	PSYCHOSIS	ARNTLMOOD209824_s_at	D	6	71	77	0.577465	0.265289	-0.0281215	0.404089	0.259093	1.41169	0.552283
Longitudinal	M	SZA	MARCKSMOOD201668_x_at	I	1	35	36	0.685714	0.265754	0.0287162	0.43398	NA	NA	NA
Longitudinal	M	SZA	FGFR1MOOD211535_s_at	I	1	35	36	0.685714	0.265754	0.0418297	0.404302	NA	NA	NA
Longitudinal	All	All	SORT1MOOD224818_at	I	21	160	181	0.541964	0.266116	0.0788034	0.14583	0.173734	1.40314	0.150011
Cross-sectional	All	Females	SMAD7MOOD204790_at	D	7	34	41	0.57563	0.266424	-0.145104	0.182683	0.241265	1.35588	0.461483
Cross-sectional	M	PTSD	SLC6A4MOOD242009_at	I	2	11	13	0.636364	0.276873	0.108906	0.361611	0.287697	1.33758	0.695957
Cross-sectional	M	PTSD	MARCKSMOOD201670_s_at	I	2	11	13	0.636364	0.276873	0.300186	0.1595	0.322552	1.84394	0.36009
Cross-sectional	M	PTSD	DOCK10MOOD219279_at	D	2	11	13	0.636364	0.276873	-0.0621292	0.420102	0.442364	1.23835	0.787562
Cross-sectional	All	Females	PRPS1MOOD208447_s_at	D	7	34	41	0.571429	0.277926	-0.0263382	0.435078	0.279136	1.38174	0.436538
Cross-sectional	M	SZ	CALM1MOOD209563_x_at	D	11	61	72	0.555887	0.27862	-0.0740934	0.268106	0.294161	1.13488	0.662213
Cross-sectional	M	SZA	PRPS1MOOD208447_s_at	D	6	61	67	0.571038	0.28403	-0.0083731	0.473192	0.232123	1.30377	0.527567
Longitudinal	M	MDD	ARNTLMOOD209824_s_at	D	6	25	31	0.573333	0.29116	-0.18267	0.162661	0.27144	1.51942	0.528355
Longitudinal	M	PSYCHOSIS	ANK3MOOD206385_s_at	D	6	71	77	0.565728	0.297327	-0.00363007	0.487502	0.364648	1.31683	0.681473
Longitudinal	M	SZA	PRPS1MOOD209440_at	D	1	35	36	0.657143	0.298249	-0.0425508	0.402684	NA	NA	NA
Cross-sectional	M	SZA	SORT1MOOD224818_at	I	6	61	67	0.565574	0.299098	0.00346057	0.488914	0.434447	1.04475	0.91202
Longitudinal	All	Females	HAMD	I	3	19	22	0.596491	0.299374	0.0215619	0.462061	0.303055	1.842	0.454234
Longitudinal	All	Females	BIOM26	Panel	3	19	22	0.596491	0.299374	-0.0749051	0.629789	0.484103	1.0396	0.978361
Longitudinal	All	All	SMAD7MOOD204790_at	D	21	160	181	0.534821	0.302129	-0.0198249	0.395545	0.27243	1.23126	0.559222
Longitudinal	F	BP	SPECC1MOOD223498_at	I	1	6	7	0.666667	0.308538	-0.109991	0.592799	NA	NA	NA
Longitudinal	F	BP	SORT1MOOD224818_at	I	1	6	7	0.666667	0.308538	0.33464	0.231582	NA	NA	NA
Cross-sectional	M	SZA	TPH1MOOD1553859_at	I	6	61	67	0.560109	0.314516	-0.0490676	0.653326	0.526967	0.972105	0.945773
Cross-sectional	All	All	SORT1MOOD224818_at	I	50	282	332	0.521418	0.314619	-0.00739359	0.553382	0.257401	1.1075	0.468163
Longitudinal	All	All	ANK3MOOD206385_s_at	D	23	160	183	0.530978	0.315645	0.0165599	0.588037	0.324218	1.1718	0.641525
Longitudinal	M	SZ	NRG1MOOD208230_s_at	I	5	36	41	0.566667	0.316293	0.044126	0.392065	0.49811	1.0232	0.97473
Cross-sectional	M	SZ	RPL3MOOD212039_x_at	D	11	61	72	0.542474	0.32777	-0.126854	0.144151	0.425168	1.09594	0.773817
Cross-sectional	M	SZA	GLO1MOOD200681_at	D	6	61	67	0.554645	0.330272	-0.017778	0.443227	0.271851	1.21163	0.637776
Longitudinal	M	SZ	HNRNPDLMOOD212454_x_at	D	5	36	41	0.561111	0.330602	-0.0477101	0.383533	0.274944	1.41168	0.672934
Cross-sectional	M	PSYCHOSIS	NRG1MOOD208232_x_at	I	17	122	139	0.532787	0.331001	0.013961	0.435212	0.466526	1.01331	0.95554
Longitudinal	M	PSYCHOSIS	GLO1MOOD200681_at	D	6	71	77	0.553991	0.331025	-0.0161102	0.4447	0.407377	1.17706	0.812354
Longitudinal	M	SZA	CD47MOOD213856_at	D	1	35	36	0.628571	0.332442	-0.0283198	0.434883	NA	NA	NA
Cross-sectional	M	PSYCHOSIS	NRG1MOOD208230_s_at	I	17	122	139	0.532305	0.333335	0.133814	0.0581529	0.238027	1.24884	0.350001
Longitudinal	All	Females	SORT1MOOD224818_at	I	3	19	22	0.578947	0.333406	0.0969379	0.333906	0.258558	1.50061	0.623917
Longitudinal	All	Females	RPL3MOOD212039_x_at	D	3	19	22	0.578947	0.333406	0.085925	0.648103	0.462737	1.09434	0.922183
Longitudinal	All	Females	PRPS1MOOD209440_at	D	3	19	22	0.578947	0.333406	0.127637	0.71432	0.442101	1.24569	0.809593
Longitudinal	All	Females	HNRNPDLMOOD212454_x_at	D	3	19	22	0.578947	0.333406	0.0308729	0.554242	0.442112	1.13638	0.89704
Longitudinal	M	PSYCHOSIS	SLC6A4MOOD242009_at	I	6	71	77	0.551643	0.337944	-0.0570051	0.688795	0.961734	0.511122	0.60716
Cross-sectional	M	SZA	SPECC1MOOD223498_at	I	6	61	67	0.551913	0.338264	0.000411883	0.49868	0.291849	1.17213	0.696435
Cross-sectional	All	Females	RPL3MOOD212039_x_at	D	7	34	41	0.55042	0.338787	0.0155347	0.538399	0.294579	1.32551	0.49397
Longitudinal	M	MDD	HAMD	I	6	25	31	0.553333	0.344578	0.113216	0.272121	0.289742	1.2449	0.703012
Cross-sectional	M	MDD	OGTMOOD207563_s_at	D	12	43	55	0.537791	0.345541	0.196462	0.924725	0.537843	0.986526	0.96266
Cross-sectional	M	PTSD	PRPS1MOOD209440_at	D	2	11	13	0.590909	0.346506	-0.14617	0.316861	0.320755	1.617	0.589867
Cross-sectional	M	PTSD	MOOD	D	2	11	13	0.590909	0.346506	-0.0597323	0.423151	0.369133	1.14789	0.854085
Cross-sectional	M	PTSD	GLO1MOOD200681_at	D	2	11	13	0.590909	0.346506	-0.184436	0.273188	0.261985	1.79368	0.512278
Cross-sectional	M	PTSD	FANCFMOOD218689_at	D	2	11	13	0.590909	0.346506	-0.108265	0.362397	0.410344	1.54266	0.660688
Cross-sectional	M	SZ	MARCKSMOOD201670_s_at	I	11	61	72	0.535022	0.356504	0.0301007	0.400907	0.378956	1.09239	0.758277
Longitudinal	M	SZ	ANK3MOOD206385_s_at	D	5	36	41	0.55	0.359959	0.0211997	0.552334	0.394776	1.28696	0.726737
Longitudinal	M	MDD	SMAD7MOOD204790_at	D	6	25	31	0.546667	0.363169	-0.0432586	0.408633	0.328204	1.44118	0.611961
Longitudinal	M	MDD	OLFM1MOOD210924_at	I	6	25	31	0.546667	0.363169	0.0256295	0.445572	0.24623	1.40917	0.454291
Longitudinal	M	PSYCHOSIS	CALM1MOOD209563_x_at	D	6	71	77	0.542254	0.36615	0.0192942	0.566139	0.367607	1.15707	0.80913
Longitudinal	M	SZA	DOCK10MOOD219279_at	D	1	35	36	0.6	0.368089	-0.0367904	0.415654	NA	NA	NA
Longitudinal	M	PSYCHOSIS	HNRNPDLMOOD212454_x_at	D	6	71	77	0.539906	0.373324	-0.030321	0.396748	0.263125	1.32089	0.699117
Cross-sectional	All	Males	MARCKSMOOD201668_x_at	I	43	248	291	0.51491	0.377471	0.00630655	0.457347	0.442318	1.02718	0.857865
Longitudinal	M	BP	GRK3MOOD204183_s_at	I	5	35	40	0.542857	0.379529	0.0359385	0.412874	0.408931	1.21114	0.794693
Cross-sectional	M	PSYCHOSIS	SORT1MOOD224818_at	I	17	122	139	0.522662	0.38127	0.0116201	0.446003	0.513939	0.989685	0.965742
Cross-sectional	M	PSYCHOSIS	MARCKSMOOD201670_s_at	I	17	122	139	0.522662	0.38127	-0.0191864	0.588692	0.580035	0.962684	0.877219
Longitudinal	All	Males	SORT1MOOD224818_at	I	18	141	159	0.521671	0.382476	0.076439	0.169118	0.20491	1.40215	0.174919
Cross-sectional	M	SZA	SLC6A4MOOD242009_at	I	6	61	67	0.536885	0.383448	-0.0471263	0.647543	0.464916	1.01655	0.966558
Cross-sectional	M	PSYCHOSIS	GRK3MOOD204183_s_at	I	17	122	139	0.521215	0.388641	-0.0354199	0.660546	0.633239	0.944485	0.815793
Longitudinal	All	Males	SMAD7MOOD204790_at	D	18	141	159	0.520489	0.388713	-0.00830617	0.458619	0.350123	1.16229	0.69163
Longitudinal	M	PSYCHOSIS	OGTMOOD207563_s_at	D	6	71	77	0.532864	0.3951	0.00304146	0.510472	0.338862	1.26519	0.744024
Longitudinal	All	Males	DOCK10MOOD219279_at	D	20	141	161	0.51773	0.398876	0.0121598	0.560838	0.364424	1.13422	0.728688
Longitudinal	M	PSYCHOSIS	GLSMOOD203159_at	D	6	71	77	0.530516	0.402435	-0.0293456	0.399999	0.457134	1.04589	0.946102
Cross-sectional	All	Females	NR3C1MOOD241492_at	I	7	34	41	0.529412	0.404183	-0.0320321	0.578796	0.451335	1.05717	0.887955
Cross-sectional	M	SZA	OLFM1MOOD210924_at	I	6	61	67	0.530055	0.404568	0.00976273	0.468751	0.445302	1.0592	0.885325
Longitudinal	M	SZA	TPH1MOOD1553859_at	I	1	35	36	0.571429	0.404911	0.0110257	0.474556	NA	NA	NA
Longitudinal	M	SZA	MARCKSMOOD201670_s_at	I	1	35	36	0.571429	0.404911	-0.0359987	0.582556	NA	NA	NA
Longitudinal	M	SZA	ANK3MOOD206385_s_at	D	1	35	36	0.571429	0.404911	-0.0402271	0.407904	NA	NA	NA
Longitudinal	All	Females	FANCFMOOD218689_at	D	3	19	22	0.54386	0.405482	0.0538808	0.594115	0.376678	1.49999	0.649994
Longitudinal	All	Females	GRK3MOOD204183_s_at	I	3	19	22	0.54386	0.405482	-0.023909	0.542055	0.436751	1.09071	0.92406
Longitudinal	All	Females	ARNTLMOOD209824_s_at	D	3	19	22	0.54386	0.405482	0.111881	0.689946	0.563144	0.900888	0.895471
Longitudinal	M	SZ	TMEM106BMOOD226529_at	D	5	36	41	0.533333	0.405535	-0.00345958	0.491437	0.449276	1.09223	0.898427
Cross-sectional	F	PTSD	TMEM106BMOOD226529_at	D	2	9	11	0.555556	0.406832	-0.0901241	0.396074	0.296699	2.93351	0.43254
Cross-sectional	All	All	MARCKSMOOD201668_x_at	I	50	282	332	0.51	0.410829	0.00974537	0.429792	0.473148	1.01483	0.917073
Cross-sectional	M	SZA	PRPS1MOOD209440_at	D	6	61	67	0.527322	0.413099	-0.00934491	0.470086	0.468829	1.04343	0.916542
Cross-sectional	M	PSYCHOSIS	GSK3BMOOD242336_at	I	17	122	139	0.515911	0.415996	-0.0140338	0.565123	0.699241	0.905605	0.705972
Longitudinal	M	MDD	MOOD	D	6	25	31	0.526667	0.42074	-0.252634	0.0851618	0.44352	1.16858	0.815055
Cross-sectional	M	PTSD	TMEM106BMOOD226529_at	D	2	11	13	0.545455	0.421763	-0.109714	0.360621	0.367424	1.45693	0.677491
Cross-sectional	M	PTSD	SMAD7MOOD204790_at	D	2	11	13	0.545455	0.421763	-0.0417875	0.446091	0.456914	1.16726	0.84727
Cross-sectional	M	PTSD	OGTMOOD207563_s_at	D	2	11	13	0.545455	0.421763	-0.0401068	0.448249	0.45048	1.14104	0.859125
Cross-sectional	M	PTSD	CALM1MOOD209563_x_at	D	2	11	13	0.545455	0.421763	-0.102768	0.369157	0.399319	1.35081	0.685209
Cross-sectional	M	PSYCHOSIS	PRPS1MOOD209440_at	D	17	122	139	0.513983	0.426053	-0.0200732	0.40728	0.476003	1.01745	0.942293
Cross-sectional	M	MDD	SORT1MOOD224818_at	I	12	43	55	0.515504	0.435248	-0.0536223	0.651295	0.337804	1.13023	0.661205
Longitudinal	M	PSYCHOSIS	SPECC1MOOD223498_at	I	6	71	77	0.518779	0.439582	-0.0288528	0.598355	0.507523	0.990723	0.987747
Longitudinal	M	BP	ARNTLMOOD209824_s_at	D	5	35	40	0.52	0.443092	0.0301313	0.573215	0.59795	0.860295	0.826376
Longitudinal	All	Males	ANK3MOOD206385_s_at	D	20	141	161	0.50922	0.446996	0.0176138	0.587754	0.419574	1.07982	0.831394
Cross-sectional	M	SZA	ANK3MOOD206385_s_at	D	6	61	67	0.516393	0.447591	0.0692794	0.711262	0.518439	0.975555	0.951932
Longitudinal	All	All	DOCK10MOOD219279_at	D	23	160	183	0.508424	0.448084	0.0411418	0.70986	0.462112	1.03448	0.919328
Longitudinal	M	BP	OLFM1MOOD210924_at	I	5	35	40	0.514286	0.459283	-0.0399225	0.59661	0.644207	0.859261	0.808166
Cross-sectional	All	Females	HAMD	I	7	34	41	0.510504	0.465472	-0.101303	0.735724	0.469526	1.03293	0.935622
Longitudinal	All	All	GLSMOOD203159_at	D	23	160	183	0.505163	0.468124	0.0457576	0.730748	0.409461	1.06523	0.844715
Cross-sectional	M	SZA	DOCK10MOOD219279_at	D	6	61	67	0.509563	0.46937	-0.0326317	0.396605	0.42866	1.07451	0.861371
Longitudinal	M	PSYCHOSIS	GSK3BMOOD242336_at	I	6	71	77	0.507042	0.477268	0.0602743	0.301278	0.413431	1.13166	0.799292
Longitudinal	M	PSYCHOSIS	GSK3BMOOD242336_at	I	6	71	77	0.507042	0.477268	0.0602743	0.301278	0.413431	1.13166	0.799292
Longitudinal	M	SZA	SPECC1MOOD223498_at	I	1	35	36	0.514286	0.480806	0.0036916	0.491476	NA	NA	NA
Longitudinal	M	SZA	NRG1MOOD208232_x_at	I	1	35	36	0.514286	0.480806	-0.028477	0.565475	NA	NA	NA
Longitudinal	M	SZA	SPECC1MOOD223498_at	I	1	35	36	0.514286	0.480806	0.0036916	0.491476	NA	NA	NA
Longitudinal	M	SZA	NRG1MOOD208232_x_at	I	1	35	36	0.514286	0.480806	-0.028477	0.565475	NA	NA	NA
Longitudinal	M	SZA	GRK3MOOD204183_s_at	I	1	35	36	0.514286	0.480806	-0.0307184	0.570579	NA	NA	NA
Cross-sectional	All	All	PRPS1MOOD209440_at	D	50	282	332	0.502128	0.480874	0.0437978	0.786811	0.582384	0.979565	0.884679
Cross-sectional	M	SZA	MARCKSMOOD201670_s_at	I	6	61	67	0.505464	0.482486	-0.0748353	0.72637	0.958688	0.724649	0.513208
Longitudinal	M	SZ	SPECC1MOOD223498_at	I	5	36	41	0.505556	0.48411	-0.0510343	0.624333	0.511307	0.987693	0.984888
Cross-sectional	All	Males	SORT1MOOD224818_at	I	43	248	291	0.501875	0.484341	-0.00999367	0.567397	0.359947	1.05752	0.713587
Cross-sectional	M	SZ	PRPS1MOOD209440_at	D	11	61	72	0.503726	0.484393	-0.0296547	0.402346	0.49868	1.00338	0.990897
Cross-sectional	All	Females	TPH1MOOD1553859_at	I	7	34	41	0.504202	0.48618	0.0373268	0.408386	0.389035	1.21279	0.611305
Cross-sectional	All	Males	NRG1MOOD208230_s_at	I	43	248	291	0.500656	0.494518	-0.0349696	0.723794	0.402183	1.03728	0.813338
Cross-sectional	All	Males	NRG1MOOD208230_s_at	I	43	248	291	0.500656	0.494518	-0.0349696	0.723794	0.402183	1.03728	0.813338
Cross-sectional	F	BP	SLC6A4MOOD242009_at	I	2	11	13	0.5	0.5	0.0401872	0.448146	0.45104	1.07072	0.92307
Longitudinal	F	BP	TPH1MOOD1553859_at	I	1	6	7	0.5	0.5	-0.145449	0.622159	NA	NA	NA
Longitudinal	F	BP	NRG1MOOD208230_s_at	I	1	6	7	0.5	0.5	-0.134249	0.61293	NA	NA	NA
Longitudinal	F	BP	MARCKSMOOD201668_x_at	I	1	6	7	0.5	0.5	-0.164587	0.637821	NA	NA	NA
Cross-sectional	F	MDD	TMEM106BMOOD226529_at	D	3	4	7	0.5	0.5	-0.13562	0.385938	0.317439	1.21347	0.730482
Cross-sectional	F	MDD	HNRNPDLMOOD212454_x_at	D	3	4	7	0.5	0.5	-0.00925637	0.492143	0.425199	1.00201	0.997354
Cross-sectional	F	MDD	HAMD	I	3	4	7	0.5	0.5	-0.178339	0.648983	0.430807	1.10346	0.889135
Cross-sectional	F	MDD	FGFR1MOOD211535_s_at	I	3	4	7	0.5	0.5	-0.294284	0.739121	0.731816	0.664532	0.574214
Longitudinal	F	MDD	SORT1MOOD224818_at	I	2	2	4	0.5	0.5	0.0992853	0.450357	0.528457	1.03107	0.984442
Longitudinal	F	MDD	SLC6A4MOOD242009_at	I	2	2	4	0.5	0.5	-0.126167	0.563084	0.364049	1.17327	0.848497
Longitudinal	F	MDD	MARCKSMOOD201670_s_at	I	2	2	4	0.5	0.5	0.13901	0.430495	0.631306	0.669931	0.861165
Longitudinal	F	MDD	HAMD	I	2	2	4	0.5	0.5	-0.106174	0.553087	0.361555	1.17806	0.846206
Longitudinal	F	MDD	CALM1MOOD209563_x_at	D	2	2	4	0.5	0.5	0.487948	0.743974	0.554843	0.306783	0.577836
Longitudinal	F	MDD	ARNTLMOOD209824_s_at	D	2	2	4	0.5	0.5	0.452878	0.726439	0.650988	0.52645	0.52711
Longitudinal	F	MDD	ANK3MOOD206385_s_at	D	2	2	4	0.5	0.5	0.3727	0.68635	0.477065	0.674826	0.781961
Cross-sectional	F	PTSD	SLC6A4MOOD242009_at	I	2	9	11	0.5	0.5	0.155935	0.323532	0.492556	0.969458	0.96664
Cross-sectional	F	PTSD	RPL3MOOD212039_x_at	D	2	9	11	0.5	0.5	-0.0186206	0.478332	0.365741	1.71123	0.442505
Cross-sectional	F	PTSD	OGTMOOD207563_s_at	D	2	9	11	0.5	0.5	0.0246248	0.528646	0.393207	1.69239	0.532232
Cross-sectional	M	PTSD	MARCKSMOOD201668_x_at	I	2	11	13	0.5	0.5	0.0576174	0.425845	0.461559	1.09334	0.901965
Cross-sectional	F	PTSD	HAMD	I	2	9	11	0.5	0.5	-0.225012	0.747042	0.583386	0.849475	0.814057
Cross-sectional	F	PTSD	GSK3BMOOD242336_at	I	2	9	11	0.5	0.5	0.0224397	0.473893	0.584996	0.840776	0.816809
Cross-sectional	F	PTSD	GRK3MOOD204183_s_at	I	2	9	11	0.5	0.5	-0.555162	0.961872	0.631487	0.604925	0.410658
Longitudinal	M	PTSD	RPL3MOOD212039_x_at	D	1	4	5	0.5	0.5	0.102684	0.565256	NA	NA	NA
Longitudinal	M	PTSD	PRPS1MOOD208447_s_at	D	1	4	5	0.5	0.5	0.113829	0.572309	NA	NA	NA
Longitudinal	M	PTSD	OGTMOOD207563_s_at	D	1	4	5	0.5	0.5	-0.10251	0.434854	NA	NA	NA
Longitudinal	M	PTSD	HNRNPDLMOOD212454_x_at	D	1	4	5	0.5	0.5	0.0489785	0.531168	NA	NA	NA
Longitudinal	M	PTSD	GSK3BMOOD242336_at	I	1	4	5	0.5	0.5	-0.272278	0.671171	NA	NA	NA
Longitudinal	M	PTSD	GRK3MOOD204183_s_at	I	1	4	5	0.5	0.5	0.0319055	0.479692	NA	NA	NA
Longitudinal	M	PTSD	GLO1MOOD200681_at	D	1	4	5	0.5	0.5	-0.305497	0.308583	NA	NA	NA
Longitudinal	M	PTSD	FGFR1MOOD211535_s_at	I	1	4	5	0.5	0.5	-0.120452	0.576496	NA	NA	NA
Longitudinal	M	PTSD	ARNTLMOOD209824_s_at	D	1	4	5	0.5	0.5	-0.351182	0.281115	NA	NA	NA
Longitudinal	All	All	SPECC1MOOD223498_at	I	23	160	183	0.499728	0.501679	-0.0531444	0.762542	0.697765	0.875205	0.669638
Longitudinal	M	PSYCHOSIS	NRG1MOOD208230_s_at	I	6	71	77	0.497653	0.507581	-0.0139307	0.547857	0.585073	0.873654	0.831883
Cross-sectional	M	SZA	SMAD7MOOD204790_at	D	6	61	67	0.497268	0.508759	-0.0291121	0.407548	0.540195	0.97418	0.948253
Cross-sectional	All	Females	MARCKSMOOD201668_x_at	I	7	34	41	0.495798	0.51382	0.0400168	0.401909	0.572725	0.921747	0.842304
Longitudinal	M	SZ	SLC6A4MOOD242009_at	I	5	36	41	0.494444	0.51589	-0.0808152	0.692268	0.920621	0.351234	0.637881
Longitudinal	M	SZA	HNRNPDLMOOD212454_x_at	D	1	35	36	0.485714	0.519194	-0.00842402	0.480555	NA	NA	NA
Longitudinal	M	SZA	GLO1MOOD200681_at	D	1	35	36	0.485714	0.519194	0.0172451	0.539759	NA	NA	NA
Longitudinal	M	SZA	FANCFMOOD218689_at	D	1	35	36	0.485714	0.519194	-0.0236934	0.445451	NA	NA	NA
Cross-sectional	M	PSYCHOSIS	RPL3MOOD212039_x_at	D	17	122	139	0.496143	0.520508	-0.0214914	0.40086	0.568645	0.953294	0.848993
Longitudinal	M	PSYCHOSIS	TMEM106BMOOD226529_at	D	6	71	77	0.492958	0.522732	0.0101305	0.53484	0.481202	1.02588	0.968555
Cross-sectional	All	Females	SLC6A4MOOD242009_at	I	7	34	41	0.491597	0.527624	0.0168026	0.458478	0.432647	1.06517	0.87437
Cross-sectional	All	Females	SLC6A4MOOD242009_at	I	7	34	41	0.491597	0.527624	0.0168026	0.458478	0.432647	1.06517	0.87437
Cross-sectional	M	PSYCHOSIS	PRPS1MOOD208447_s_at	D	17	122	139	0.494214	0.530746	0.0004815	0.502244	0.542816	0.969225	0.89678
Longitudinal	M	PSYCHOSIS	CD47MOOD213856_at	D	6	71	77	0.488263	0.53785	-0.0209325	0.428302	0.390412	1.174	0.804535
Longitudinal	M	MDD	ANK3MOOD206385_s_at	D	6	25	31	0.486667	0.539828	0.022878	0.548614	0.541565	0.988558	0.985999
Cross-sectional	M	SZ	SORT1MOOD224818_at	I	11	61	72	0.490313	0.540518	0.0188952	0.43741	0.563832	0.959516	0.891228
Cross-sectional	All	Females	OGTMOOD207563_s_at	D	7	34	41	0.487395	0.541393	0.0933592	0.719236	0.521948	0.991345	0.983247
Cross-sectional	M	PSYCHOSIS	DOCK10MOOD219279_at	D	17	122	139	0.492044	0.542238	-0.0350881	0.340876	0.476601	1.01746	0.942754
Cross-sectional	M	SZ	NR3C1MOOD241492_at	I	11	61	72	0.488823	0.546724	-0.0344057	0.612912	0.787278	0.782645	0.580927
Longitudinal	M	SZ	GLSMOOD203159_at	D	5	36	41	0.483333	0.547569	0.0144038	0.535611	0.618198	0.874883	0.857474
Cross-sectional	M	BP	NRG1MOOD208230_s_at	I	9	62	71	0.487455	0.548146	-0.107964	0.814926	0.665535	0.896012	0.748064
Cross-sectional	M	PSYCHOSIS	CALM1MOOD209563_x_at	D	17	122	139	0.490839	0.548608	-0.00357454	0.483344	0.585686	0.970851	0.902126
Cross-sectional	M	PSYCHOSIS	ARNTLMOOD209824_s_at	D	17	122	139	0.490357	0.551153	-0.00961296	0.455287	0.502804	0.992068	0.973981
Cross-sectional	M	SZA	GLSMOOD203159_at	D	6	61	67	0.483607	0.552409	0.0473599	0.648241	0.614518	0.902765	0.805158
Longitudinal	All	All	FANCFMOOD218689_at	D	21	160	181	0.490774	0.554613	0.079803	0.857219	0.5474	0.956663	0.891539
Longitudinal	All	Females	NRG1MOOD208232_x_at	I	3	19	22	0.473684	0.557056	-0.271936	0.889576	0.649871	0.541752	0.556341
Longitudinal	All	Females	CD47MOOD213856_at	D	3	19	22	0.473684	0.557056	-0.00788648	0.486107	0.512985	1.0225	0.983474
Longitudinal	All	Females	NRG1MOOD208232_x_at	I	3	19	22	0.473684	0.557056	-0.271936	0.889576	0.649871	0.541752	0.556341
Longitudinal	M	SZA	RPL3MOOD212039_x_at	D	1	35	36	0.457143	0.557405	0.0142302	0.532825	NA	NA	NA
Longitudinal	M	SZA	PRPS1MOOD208447_s_at	D	1	35	36	0.457143	0.557405	0.0240749	0.555422	NA	NA	NA
Cross-sectional	All	Males	MARCKSMOOD201670_s_at	I	43	248	291	0.492498	0.562396	-0.0102828	0.569327	0.512707	0.993383	0.96577
Longitudinal	M	SZ	FANCFMOOD218689_at	D	5	36	41	0.477778	0.563309	-0.008137	0.479865	0.465672	1.06345	0.929109
Cross-sectional	M	SZA	NR3C1MOOD241492_at	I	6	61	67	0.478142	0.569721	-0.0440258	0.638239	0.730211	0.844473	0.686135
Cross-sectional	M	PSYCHOSIS	NR3C1MOOD241492_at	I	17	122	139	0.4865	0.571425	-0.0388583	0.675146	0.852693	0.824807	0.496268
Longitudinal	M	PSYCHOSIS	FANCFMOOD218689_at	D	6	71	77	0.476526	0.57536	-0.0141789	0.451295	0.437085	1.08944	0.894415
Cross-sectional	M	PTSD	TPH1MOOD1553859_at	I	2	11	13	0.454545	0.578237	-0.166471	0.706628	0.608775	0.677261	0.622133
Cross-sectional	M	PTSD	RPL3MOOD212039_x_at	D	2	11	13	0.454545	0.578237	0.0622666	0.580072	0.595815	0.87751	0.85645
Cross-sectional	M	PTSD	NR3C1MOOD241492_at	I	2	11	13	0.454545	0.578237	-0.0958289	0.622259	0.634672	0.801058	0.771066
Longitudinal	M	SZ	SORT1MOOD224818_at	I	5	36	41	0.472222	0.578949	-0.0251651	0.562053	0.757593	0.763401	0.717581
Longitudinal	M	MDD	TMEM106BMOOD226529_at	D	6	25	31	0.473333	0.57926	0.270251	0.92927	0.794788	0.507577	0.149194
Longitudinal	M	MDD	PRPS1MOOD208447_s_at	D	6	25	31	0.473333	0.57926	0.158222	0.802369	0.65371	0.817482	0.703064
Longitudinal	M	MDD	OGTMOOD207563_s_at	D	6	25	31	0.473333	0.57926	0.0769196	0.659567	0.627538	0.874599	0.799992
Longitudinal	M	MDD	CD47MOOD213856_at	D	6	25	31	0.473333	0.57926	0.239934	0.903214	0.722525	0.622799	0.338952
Cross-sectional	M	PSYCHOSIS	GLO1MOOD200681_at	D	17	122	139	0.484571	0.581494	0.00900242	0.541884	0.609509	0.942327	0.804972
Cross-sectional	M	PSYCHOSIS	TPH1MOOD1553859_at	I	17	122	139	0.484571	0.581495	-0.0287762	0.631667	0.78632	0.827407	0.479586
Cross-sectional	M	MDD	NR3C1MOOD241492_at	I	12	43	55	0.478682	0.588685	-0.159273	0.877281	0.764206	0.829765	0.558816
Longitudinal	M	BP	SMAD7MOOD204790_at	D	5	35	40	0.468571	0.588982	0.0313895	0.576237	0.571469	0.855906	0.825653
Longitudinal	M	BP	DOCK10MOOD219279_at	D	5	35	40	0.468571	0.588982	0.0142848	0.534857	0.575025	0.932791	0.920899
Longitudinal	M	SZ	NR3C1MOOD241492_at	I	5	36	41	0.466667	0.594465	-0.0512902	0.624936	0.757352	0.732759	0.698071
Longitudinal	All	Females	PRPS1MOOD208447_s_at	D	3	19	22	0.45614	0.594518	0.246435	0.865544	0.733598	0.499409	0.498587
Longitudinal	All	Females	GLO1MOOD200681_at	D	3	19	22	0.45614	0.594518	0.113512	0.692507	0.601409	0.827237	0.846236
Longitudinal	All	Females	DOCK10MOOD219279_at	D	3	19	22	0.45614	0.594518	0.290957	0.905524	0.640738	0.509536	0.512896
Longitudinal	All	All	OLFM1MOOD210924_at	I	23	160	183	0.484511	0.594818	-0.0538182	0.765337	0.649134	0.904071	0.730512
Longitudinal	M	SZA	SMAD7MOOD204790_at	D	1	35	36	0.428571	0.595089	-0.00388105	0.491039	NA	NA	NA
Cross-sectional	M	SZA	OGTMOOD207563_s_at	D	6	61	67	0.469945	0.595432	0.0165555	0.552892	0.508795	0.992762	0.985718
Longitudinal	All	Males	OLFM1MOOD210924_at	I	20	141	161	0.482979	0.597162	-0.0307482	0.650697	0.541918	0.970616	0.920199
Longitudinal	All	Males	OLFM1MOOD210924_at	I	20	141	161	0.482979	0.597162	-0.0307482	0.650697	0.541918	0.970616	0.920199
Cross-sectional	M	PSYCHOSIS	FANCFMOOD218689_at	D	17	122	139	0.480714	0.601468	-0.00757104	0.464757	0.56041	0.970978	0.901373
Longitudinal	M	PSYCHOSIS	FGFR1MOOD211535_s_at	I	6	71	77	0.467136	0.6049	0.00930633	0.467988	0.677758	0.769458	0.66697
Cross-sectional	All	Females	Happiness	D	1	18	19	0.416667	0.608043	-0.0449762	0.427466	NA	NA	NA
Longitudinal	All	Males	SPECC1MOOD223498_at	I	20	141	161	0.480851	0.609018	-0.0702574	0.812088	0.73599	0.828842	0.583518
Cross-sectional	M	MDD	OLFM1MOOD210924_at	I	12	43	55	0.472868	0.612292	-0.119492	0.80756	0.647409	0.925838	0.786965
Cross-sectional	M	BP	SORT1MOOD224818_at	I	9	62	71	0.469534	0.615546	0.0146217	0.451836	0.338613	1.26528	0.464001
Cross-sectional	All	All	DOCK10MOOD219279_at	D	50	282	332	0.486844	0.616596	0.0226258	0.659375	0.587746	0.980722	0.890949
Longitudinal	M	MDD	HNRNPDLMOOD212454_x_at	D	6	25	31	0.46	0.617911	0.183209	0.838063	0.713972	0.67773	0.44522
Longitudinal	M	MDD	CALM1MOOD209563_x_at	D	6	25	31	0.46	0.617911	0.009165	0.519513	0.459006	1.02878	0.958633
Cross-sectional	M	SZ	DOCK10MOOD219279_at	D	11	61	72	0.470939	0.619898	-0.037384	0.377607	0.526804	0.986775	0.964248
Cross-sectional	M	MDD	PRPS1MOOD208447_s_at	D	12	43	55	0.47093	0.620075	0.190818	0.918567	0.614643	0.93504	0.810933
Longitudinal	All	Males	TPH1MOOD1553859_at	I	20	141	161	0.478723	0.620773	-0.0601051	0.775592	0.646121	0.891763	0.712887
Longitudinal	All	Males	GLSMOOD203159_at	D	20	141	161	0.478723	0.620773	0.0684027	0.805706	0.598421	0.924472	0.820221
Longitudinal	All	All	TMEM106BMOOD226529_at	D	21	160	181	0.478571	0.625116	0.0868664	0.877539	0.71162	0.803683	0.513436
Longitudinal	All	Females	OLFM1MOOD210924_at	I	3	19	22	0.438596	0.631133	-0.248179	0.867286	0.729569	0.439964	0.484887
Longitudinal	All	Females	OLFM1MOOD210924_at	I	3	19	22	0.438596	0.631133	-0.248179	0.867286	0.729569	0.439964	0.484887
Longitudinal	All	All	RPL3MOOD212039_x_at	D	23	160	183	0.477717	0.635028	0.031695	0.664921	0.535342	0.986544	0.96324
Cross-sectional	All	Females	FGFR1MOOD211535_s_at	I	7	34	41	0.457983	0.635531	-0.150189	0.825691	0.729281	0.786591	0.574639
Longitudinal	M	BP	CD47MOOD213856_at	D	5	35	40	0.451429	0.635935	0.0385214	0.593281	0.622107	0.844314	0.788858
Longitudinal	M	BP	GLSMOOD203159_at	D	5	35	40	0.451429	0.635935	0.0417148	0.60086	0.625365	0.841697	0.798263
Longitudinal	M	BP	CD47MOOD213856_at	D	5	35	40	0.451429	0.635935	0.0385214	0.593281	0.622107	0.844314	0.788858
Longitudinal	M	MDD	DOCK10MOOD219279_at	D	6	25	31	0.453333	0.636831	0.0835159	0.672443	0.617841	0.844204	0.761375
Cross-sectional	F	MDD	SLC6A4MOOD242009_at	I	3	4	7	0.416667	0.638163	-0.181061	0.651182	0.446616	1.10825	0.883924
Cross-sectional	M	SZ	GRK3MOOD204183_s_at	I	11	61	72	0.463487	0.649315	-0.11508	0.832125	0.890105	0.783801	0.452961
Longitudinal	M	BP	TPH1MOOD1553859_at	I	5	35	40	0.445714	0.651181	-0.0836631	0.696113	0.725344	0.695307	0.584626
Cross-sectional	F	BP	GSK3BMOOD242336_at	I	2	11	13	0.409091	0.653494	-0.127239	0.660648	0.834015	0.473649	0.697768
Cross-sectional	F	BP	GSK3BMOOD242336_at	I	2	11	13	0.409091	0.653494	-0.127239	0.660648	0.834015	0.473649	0.697768
Cross-sectional	M	PTSD	SORT1MOOD224818_at	I	2	11	13	0.409091	0.653494	-0.0717455	0.592087	0.601662	0.856652	0.833722
Cross-sectional	M	PTSD	HNRNPDLMOOD212454_x_at	D	2	11	13	0.409091	0.653494	0.069971	0.589843	0.569137	0.877027	0.850318
Cross-sectional	M	PTSD	ANK3MOOD206385_s_at	D	2	11	13	0.409091	0.653494	0.0363872	0.546972	0.573123	0.930306	0.918902
Cross-sectional	M	BP	CALM1MOOD209563_x_at	D	9	62	71	0.458781	0.6545	0.144963	0.886127	0.694332	0.845783	0.623415
Longitudinal	M	SZ	SMAD7MOOD204790_at	D	5	36	41	0.444444	0.654836	0.121425	0.775253	0.660054	0.718591	0.650071
Longitudinal	M	SZ	GSK3BMOOD242336_at	I	5	36	41	0.444444	0.654836	0.0410366	0.399461	0.485584	1.00892	0.987873
Longitudinal	M	SZ	GRK3MOOD204183_s_at	I	5	36	41	0.444444	0.654836	-0.113942	0.760942	0.902898	0.576247	0.452035
Longitudinal	M	SZ	CD47MOOD213856_at	D	5	36	41	0.444444	0.654836	-0.0165256	0.45916	0.41877	1.14441	0.845739
Longitudinal	All	All	BIOM26	Panel	21	160	181	0.472619	0.658195	-0.104626	0.919497	0.820461	0.636758	0.40793
Cross-sectional	M	MDD	ARNTLMOOD209824_s_at	D	12	43	55	0.46124	0.658208	0.0824669	0.725268	0.64569	0.933583	0.806037
Cross-sectional	All	All	CALM1MOOD209563_x_at	D	50	282	332	0.481702	0.659998	0.0542995	0.838027	0.724039	0.931385	0.619725
Cross-sectional	M	PSYCHOSIS	CD47MOOD213856_at	D	17	122	139	0.468177	0.664324	-0.00186821	0.491293	0.709847	0.856112	0.484288
Cross-sectional	All	All	MARCKSMOOD201670_s_at	I	50	282	332	0.480922	0.666418	-0.014396	0.603082	0.601706	0.958267	0.772373
Cross-sectional	M	BP	SPECC1MOOD223498_at	I	9	62	71	0.455197	0.667152	-0.0924082	0.778301	0.813883	0.816106	0.561816
Longitudinal	M	PSYCHOSIS	SORT1MOOD224818_at	I	6	71	77	0.446009	0.668975	-0.0538624	0.679123	0.870468	0.635875	0.547308
Longitudinal	All	All	PRPS1MOOD209440_at	D	23	160	183	0.471739	0.66924	0.11336	0.936735	0.711647	0.826941	0.574266
Longitudinal	All	All	CD47MOOD213856_at	D	21	160	181	0.46994	0.672711	0.0859843	0.875117	0.741212	0.790001	0.462864
Longitudinal	All	All	HNRNPDLMOOD212454_x_at	D	23	160	183	0.470924	0.673805	0.0755729	0.845371	0.71859	0.835389	0.587234
Longitudinal	M	PSYCHOSIS	SMAD7MOOD204790_at	D	6	71	77	0.443662	0.675837	0.0671618	0.719164	0.654599	0.782101	0.696894
Longitudinal	All	Males	CD47MOOD213856_at	D	18	141	159	0.466903	0.676031	0.0968662	0.887752	0.742509	0.768752	0.43483
Cross-sectional	M	BP	GSK3BMOOD242336_at	I	9	62	71	0.452509	0.67652	-0.0665793	0.70941	0.74762	0.79824	0.527713
Longitudinal	All	Males	FANCFMOOD218689_at	D	18	141	159	0.466115	0.67993	0.0831885	0.85141	0.611079	0.898923	0.753539
Longitudinal	M	PSYCHOSIS	OLFM1MOOD210924_at	I	6	71	77	0.441315	0.68264	-0.0507194	0.66933	0.922664	0.60521	0.539786
Longitudinal	M	PSYCHOSIS	MARCKSMOOD201670_s_at	I	6	71	77	0.441315	0.68264	-0.0273824	0.593436	0.802052	0.671755	0.550939
Cross-sectional	M	SZ	PRPS1MOOD208447_s_at	D	11	61	72	0.454545	0.683456	0.00833567	0.527702	0.735827	0.835897	0.525521
Longitudinal	M	SZ	TMEM161BMOOD227861_at	D	5	36	41	0.433333	0.683707	0.043846	0.607266	0.588412	0.878561	0.833609
Longitudinal	All	Males	RPL3MOOD212039_x_at	D	20	141	161	0.466312	0.686832	0.0260905	0.628744	0.549974	0.974608	0.933872
Longitudinal	F	BP	MARCKSMOOD201670_s_at	I	1	6	7	0.333333	0.691462	-0.200806	0.667034	NA	NA	NA
Longitudinal	F	BP	GSK3BMOOD242336_at	I	1	6	7	0.333333	0.691462	-0.180125	0.650427	NA	NA	NA
Longitudinal	F	BP	GRK3MOOD204183_s_at	I	1	6	7	0.333333	0.691462	-0.0741569	0.562773	NA	NA	NA
Longitudinal	M	MDD	SPECC1MOOD223498_at	I	6	25	31	0.433333	0.691462	-0.138589	0.771416	0.734173	0.718215	0.585723
Longitudinal	All	Males	NR3C1MOOD241492_at	I	18	141	159	0.463357	0.693415	-0.0262137	0.628541	0.815097	0.782046	0.488059
Cross-sectional	All	Males	FGFR1MOOD211535_s_at	I	43	248	291	0.475525	0.695802	0.00286289	0.480608	0.609659	0.937637	0.684746
Cross-sectional	M	SZA	RPL3MOOD212039_x_at	D	6	61	67	0.434426	0.700903	0.0972353	0.783123	0.740895	0.74644	0.508862
Longitudinal	M	SZA	TMEM161BMOOD227861_at	D	1	35	36	0.342857	0.701751	0.0688044	0.654954	NA	NA	NA
Longitudinal	M	SZA	TMEM106BMOOD226529_at	D	1	35	36	0.342857	0.701751	0.0309451	0.571094	NA	NA	NA
Longitudinal	M	PSYCHOSIS	NR3C1MOOD241492_at	I	6	71	77	0.434272	0.702673	-0.0693145	0.725415	0.870775	0.656572	0.547948
Longitudinal	M	PSYCHOSIS	GRK3MOOD204183_s_at	I	6	71	77	0.434272	0.702673	-0.0803944	0.756487	0.926996	0.580706	0.435637
Cross-sectional	M	SZ	TPH1MOOD1553859_at	I	11	61	72	0.448584	0.705399	-0.0108776	0.536129	0.841059	0.746327	0.418917
Longitudinal	All	Males	PRPS1MOOD208447_s_at	D	20	141	161	0.462057	0.708289	0.0824262	0.850712	0.768719	0.8114	0.531138
Longitudinal	All	Males	HNRNPDLMOOD212454_x_at	D	20	141	161	0.462057	0.708289	0.0804729	0.844894	0.733884	0.804786	0.532785
Cross-sectional	All	All	PRPS1MOOD208447_s_at	D	50	282	332	0.475532	0.709369	0.053096	0.832599	0.664679	0.949221	0.712196
Longitudinal	M	BP	ANK3MOOD206385_s_at	D	5	35	40	0.422857	0.709558	0.0200669	0.548908	0.60599	0.908542	0.895218
Cross-sectional	M	PSYCHOSIS	TMEM106BMOOD226529_at	D	17	122	139	0.457088	0.716391	-0.0174522	0.41921	0.600313	0.947619	0.820632
Cross-sectional	M	PSYCHOSIS	SPECC1MOOD223498_at	I	17	122	139	0.457088	0.716391	-0.0684473	0.788328	0.816024	0.850546	0.515133
Longitudinal	All	All	TMEM161BMOOD227861_at	D	21	160	181	0.46131	0.71765	0.10287	0.915904	0.782838	0.771464	0.412535
Longitudinal	All	Males	NRG1MOOD208232_x_at	I	18	141	159	0.458235	0.717768	-0.0817751	0.847254	0.823777	0.725843	0.375435
Longitudinal	All	Males	OGTMOOD207563_s_at	D	18	141	159	0.458235	0.717768	0.0573513	0.763639	0.73023	0.829691	0.599407
Longitudinal	All	Males	NRG1MOOD208232_x_at	I	18	141	159	0.458235	0.717768	-0.0817751	0.847254	0.823777	0.725843	0.375435
Longitudinal	All	Males	BIOM26	Panel	18	141	159	0.457841	0.719602	-0.108799	0.913894	0.833348	0.58967	0.363971
Longitudinal	All	Males	BIOM26	Panel	18	141	159	0.457841	0.719602	-0.108799	0.913894	0.833348	0.58967	0.363971
Cross-sectional	M	MDD	SMAD7MOOD204790_at	D	12	43	55	0.443798	0.722732	0.111937	0.792075	0.687739	0.914003	0.741831
Cross-sectional	M	PTSD	PRPS1MOOD208447_s_at	D	2	11	13	0.363636	0.723127	0.0590748	0.576012	0.57958	0.892108	0.868931
Cross-sectional	M	PTSD	FGFR1MOOD211535_s_at	I	2	11	13	0.363636	0.723127	-0.0937041	0.61962	0.679253	0.809301	0.768604
Cross-sectional	M	PTSD	CD47MOOD213856_at	D	2	11	13	0.363636	0.723127	-0.00769296	0.49005	0.484054	1.03566	0.962562
Longitudinal	M	BP	SORT1MOOD224818_at	I	5	35	40	0.417143	0.723406	0.191641	0.118083	0.311695	1.86905	0.133158
Longitudinal	M	BP	SORT1MOOD224818_at	I	5	35	40	0.417143	0.723406	0.191641	0.118083	0.311695	1.86905	0.133158
Longitudinal	M	SZ	FGFR1MOOD211535_s_at	I	5	36	41	0.416667	0.724951	-0.0145272	0.535915	0.72302	0.656837	0.533843
Cross-sectional	M	PSYCHOSIS	HNRNPDLMOOD212454_x_at	D	17	122	139	0.455159	0.725036	0.0219536	0.601226	0.672172	0.902269	0.654446
Longitudinal	All	All	NRG1MOOD208230_s_at	I	23	160	183	0.461141	0.726412	-0.0737564	0.839468	0.75827	0.797728	0.478619
Cross-sectional	M	SZ	NRG1MOOD208230_s_at	I	11	61	72	0.442623	0.726612	-0.0491435	0.659077	0.847012	0.778177	0.432904
Cross-sectional	All	All	FGFR1MOOD211535_s_at	I	50	282	332	0.47227	0.734041	-0.012767	0.591637	0.671246	0.91716	0.559168
Longitudinal	M	SZA	ARNTLMOOD209824_s_at	D	1	35	36	0.314286	0.734246	0.0845848	0.688102	NA	NA	NA
Cross-sectional	All	Males	PRPS1MOOD209440_at	D	43	248	291	0.469992	0.735059	0.0659577	0.86897	0.807464	0.893972	0.459405
Longitudinal	M	BP	NR3C1MOOD241492_at	I	5	35	40	0.411429	0.736922	-0.129847	0.787731	0.840853	0.56672	0.405674
Cross-sectional	M	SZ	GLO1MOOD200681_at	D	11	61	72	0.439642	0.736928	0.0327824	0.607717	0.758068	0.822054	0.511722
Cross-sectional	M	BP	SLC6A4MOOD242009_at	I	9	62	71	0.433692	0.738736	-0.0999098	0.796445	0.885214	0.680768	0.416928
Longitudinal	All	All	NRG1MOOD208232_x_at	I	21	160	181	0.456548	0.741104	-0.101603	0.913242	0.854013	0.703416	0.303527
Longitudinal	All	All	PRPS1MOOD208447_s_at	D	23	160	183	0.458152	0.741606	0.100112	0.911234	0.832525	0.77048	0.403327
Longitudinal	M	MDD	GLSMOOD203159_at	D	6	25	31	0.413333	0.742154	0.255817	0.917589	0.812308	0.626258	0.395391
Cross-sectional	All	All	GLSMOOD203159_at	D	50	282	332	0.471135	0.742367	0.0719497	0.904519	0.811135	0.893057	0.434678
Cross-sectional	M	MDD	NRG1MOOD208230_s_at	I	12	43	55	0.437984	0.742835	-0.284084	0.982221	0.808208	0.734128	0.357643
Longitudinal	All	Males	TMEM106BMOOD226529_at	D	18	141	159	0.451931	0.746399	0.10495	0.906008	0.782787	0.722447	0.342447
Longitudinal	M	PSYCHOSIS	TMEM161BMOOD227861_at	D	6	71	77	0.41784	0.747016	0.0527025	0.675523	0.654847	0.804236	0.718944
Cross-sectional	M	SZ	GSK3BMOOD242336_at	I	11	61	72	0.436662	0.747041	-0.113744	0.829287	0.864417	0.728118	0.379349
Cross-sectional	M	PSYCHOSIS	SLC6A4MOOD242009_at	I	17	122	139	0.450096	0.747093	-0.0564493	0.745387	0.831926	0.788935	0.583077
Cross-sectional	All	All	CD47MOOD213856_at	D	50	282	332	0.470284	0.748521	0.0762119	0.917039	0.85623	0.848908	0.218401
Longitudinal	M	SZ	MARCKSMOOD201670_s_at	I	5	36	41	0.405556	0.750891	-0.0219624	0.554206	0.766448	0.655492	0.5719
Cross-sectional	F	MDD	SMAD7MOOD204790_at	D	3	4	7	0.333333	0.76025	0.311509	0.751777	0.843174	0.556471	0.431052
Cross-sectional	F	MDD	GLO1MOOD200681_at	D	3	4	7	0.333333	0.76025	0.417774	0.824499	0.729375	0.440317	0.230449
Cross-sectional	F	MDD	FANCFMOOD218689_at	D	3	4	7	0.333333	0.76025	0.630454	0.935476	0.752726	0.296562	0.16398
Cross-sectional	F	MDD	DOCK10MOOD219279_at	D	3	4	7	0.333333	0.76025	0.635665	0.937528	0.794751	0.300525	0.196306
Cross-sectional	F	MDD	ANK3MOOD206385_s_at	D	3	4	7	0.333333	0.76025	0.727006	0.967926	0.822556	0.23511	0.115082
Cross-sectional	F	PTSD	SORT1MOOD224818_at	I	2	9	11	0.333333	0.76025	-0.668729	0.987769	0.714057	0.489296	0.207482
Longitudinal	M	PTSD	SLC6A4MOOD242009_at	I	1	4	5	0.25	0.76025	-0.149359	0.59473	NA	NA	NA
Longitudinal	M	PTSD	OLFM1MOOD210924_at	I	1	4	5	0.25	0.76025	-0.452153	0.777716	NA	NA	NA
Longitudinal	M	PTSD	NR3C1MOOD241492_at	I	1	4	5	0.25	0.76025	-0.247153	0.655725	NA	NA	NA
Longitudinal	M	PTSD	MOOD	D	1	4	5	0.25	0.76025	0.501951	0.805574	NA	NA	NA
Longitudinal	M	PTSD	HAMD	I	1	4	5	0.25	0.76025	-0.358439	0.723204	NA	NA	NA
Longitudinal	All	Males	PRPS1MOOD209440_at	D	20	141	161	0.450709	0.761891	0.111673	0.920782	0.775713	0.779005	0.483629
Longitudinal	M	BP	TMEM161BMOOD227861_at	D	5	35	40	0.4	0.762905	0.0737674	0.674498	0.718834	0.73987	0.637401
Longitudinal	M	BP	MARCKSMOOD201670_s_at	I	5	35	40	0.4	0.762905	-0.102637	0.735723	0.72931	0.645967	0.569489
Longitudinal	M	BP	FANCFMOOD218689_at	D	5	35	40	0.4	0.762905	0.0672258	0.659888	0.683776	0.776942	0.68134
Longitudinal	All	Females	MARCKSMOOD201670_s_at	I	3	19	22	0.368421	0.763482	-0.0342839	0.560195	0.733678	0.428559	0.554074
Longitudinal	M	SZA	SORT1MOOD224818_at	I	1	35	36	0.285714	0.764842	-0.104129	0.727201	NA	NA	NA
Longitudinal	M	SZA	NRG1MOOD208230_s_at	I	1	35	36	0.285714	0.764842	-0.0902288	0.69963	NA	NA	NA
Longitudinal	M	SZA	SORT1MOOD224818_at	I	1	35	36	0.285714	0.764842	-0.104129	0.727201	NA	NA	NA
Longitudinal	M	SZA	NRG1MOOD208230_s_at	I	1	35	36	0.285714	0.764842	-0.0902288	0.69963	NA	NA	NA
Longitudinal	M	SZA	NR3C1MOOD241492_at	I	1	35	36	0.285714	0.764842	-0.0975716	0.714345	NA	NA	NA
Cross-sectional	All	All	ARNTLMOOD209824_s_at	D	50	282	332	0.467837	0.765773	0.0371853	0.750234	0.805421	0.887543	0.402015
Cross-sectional	All	Females	MARCKSMOOD201670_s_at	I	7	34	41	0.411765	0.766573	-0.0506183	0.623351	0.713744	0.721315	0.454599
Cross-sectional	All	Females	Hope	D	1	18	19	0.277778	0.767396	0.0593007	0.59528	NA	NA	NA
Longitudinal	All	All	FGFR1MOOD211535_s_at	I	21	160	181	0.450893	0.767586	-0.0510312	0.752457	0.90808	0.708361	0.280643
Cross-sectional	M	MDD	FGFR1MOOD211535_s_at	I	12	43	55	0.430233	0.768411	-0.0507986	0.643682	0.841106	0.796906	0.438239
Cross-sectional	All	All	HNRNPDLMOOD212454_x_at	D	50	282	332	0.466525	0.774747	0.0887846	0.946825	0.791494	0.893329	0.410985
Cross-sectional	All	Males	CALM1MOOD209563_x_at	D	43	248	291	0.463897	0.775112	0.0669604	0.872569	0.854515	0.879048	0.399758
Longitudinal	M	BP	SPECC1MOOD223498_at	I	5	35	40	0.394286	0.775347	-0.134645	0.796263	0.872832	0.47611	0.383747
Longitudinal	M	BP	PRPS1MOOD209440_at	D	5	35	40	0.394286	0.775347	0.0701609	0.666474	0.674039	0.771564	0.685121
Longitudinal	F	MDD	NRG1MOOD208232_x_at	I	2	2	4	0.25	0.780711	-0.894048	0.947024	0.783553	0.00227947	0.590809
Longitudinal	M	PSYCHOSIS	MARCKSMOOD201668_x_at	I	6	71	77	0.403756	0.782055	0.00284808	0.490194	0.743461	0.686212	0.585907
Longitudinal	All	Males	SLC6A4MOOD242009_at	I	18	141	159	0.442868	0.784719	-0.0688813	0.805858	0.752656	0.747398	0.468104
Longitudinal	All	Males	SLC6A4MOOD242009_at	I	18	141	159	0.442868	0.784719	-0.0688813	0.805858	0.752656	0.747398	0.468104
Cross-sectional	F	BP	MARCKSMOOD201668_x_at	I	2	11	13	0.318182	0.785102	-0.326966	0.862239	0.987886	0.336839	0.318243
Cross-sectional	M	PTSD	SPECC1MOOD223498_at	I	2	11	13	0.318182	0.785102	-0.173735	0.71486	0.711722	0.665705	0.58421
Cross-sectional	M	BP	DOCK10MOOD219279_at	D	9	62	71	0.417563	0.786692	0.086864	0.76433	0.930185	0.79683	0.485127
Longitudinal	M	MDD	SLC6A4MOOD242009_at	I	6	25	31	0.393333	0.788145	-0.068505	0.642883	0.459639	1.03836	0.9398
Longitudinal	M	MDD	NRG1MOOD208232_x_at	I	6	25	31	0.393333	0.788145	-0.213067	0.875099	0.808923	0.571698	0.339219
Longitudinal	M	SZA	OGTMOOD207563_s_at	D	1	35	36	0.257143	0.793387	0.128608	0.772628	NA	NA	NA
Cross-sectional	M	PSYCHOSIS	ANK3MOOD206385_s_at	D	17	122	139	0.43756	0.797441	0.104621	0.889843	0.870591	0.724663	0.141985
Cross-sectional	All	All	GLO1MOOD200681_at	D	50	282	332	0.462908	0.798452	0.103331	0.969995	0.859677	0.857924	0.28187
Longitudinal	M	BP	SLC6A4MOOD242009_at	I	5	35	40	0.382857	0.799087	-0.135482	0.797731	0.946511	0.506111	0.390598
Longitudinal	M	BP	GLO1MOOD200681_at	D	5	35	40	0.382857	0.799087	0.12146	0.772345	0.801464	0.58501	0.449805
Cross-sectional	All	All	NRG1MOOD208232_x_at	I	50	282	332	0.461773	0.805569	-0.0652054	0.881967	0.911231	0.818487	0.207591
Cross-sectional	All	All	NRG1MOOD208232_x_at	I	50	282	332	0.461773	0.805569	-0.0652054	0.881967	0.911231	0.818487	0.207591
Cross-sectional	M	BP	CD47MOOD213856_at	D	9	62	71	0.410394	0.806241	0.0422917	0.636901	0.767629	0.803667	0.483536
Longitudinal	M	SZ	MARCKSMOOD201668_x_at	I	5	36	41	0.377778	0.809621	-0.0166225	0.541078	0.77561	0.578237	0.481845
Longitudinal	M	BP	TMEM106BMOOD226529_at	D	5	35	40	0.377143	0.81037	0.071004	0.668356	0.744338	0.758325	0.654805
Cross-sectional	All	All	NR3C1MOOD241492_at	I	50	282	332	0.460993	0.810372	-0.0962374	0.960026	0.972805	0.776921	0.120087
Cross-sectional	All	All	RPL3MOOD212039_x_at	D	50	282	332	0.460567	0.812961	0.0604876	0.864113	0.84262	0.857886	0.297232
Cross-sectional	All	Males	PRPS1MOOD208447_s_at	D	43	248	291	0.457521	0.813073	0.0621665	0.85473	0.781857	0.903946	0.495745
Longitudinal	All	All	OGTMOOD207563_s_at	D	21	160	181	0.439881	0.814559	0.0839376	0.869372	0.837285	0.750793	0.378739
Cross-sectional	All	All	SMAD7MOOD204790_at	D	50	282	332	0.460284	0.814675	0.00829895	0.559873	0.729953	0.941984	0.667195
Cross-sectional	M	BP	GLSMOOD203159_at	D	9	62	71	0.40681	0.815591	0.135651	0.870329	0.884644	0.719521	0.358052
Longitudinal	All	All	TPH1MOOD1553859_at	I	23	160	183	0.441848	0.816176	-0.0849525	0.873566	0.818435	0.770618	0.391876
Longitudinal	M	SZA	CALM1MOOD209563_x_at	D	1	35	36	0.228571	0.81977	0.119779	0.756731	NA	NA	NA
Longitudinal	M	SZA	CALM1MOOD209563_x_at	D	1	35	36	0.228571	0.81977	0.119779	0.756731	NA	NA	NA
Cross-sectional	M	BP	PRPS1MOOD209440_at	D	9	62	71	0.405018	0.82016	0.129611	0.859325	0.82378	0.790863	0.479286
Cross-sectional	M	SZ	NRG1MOOD208232_x_at	I	11	61	72	0.411326	0.824148	-0.0997603	0.797792	0.972708	0.488435	0.216916
Cross-sectional	M	SZ	NRG1MOOD208232_x_at	I	11	61	72	0.411326	0.824148	-0.0997603	0.797792	0.972708	0.488435	0.216916
Longitudinal	All	Males	GLO1MOOD200681_at	D	18	141	159	0.431442	0.827894	0.142088	0.962999	0.873071	0.678299	0.271903
Longitudinal	M	MDD	RPL3MOOD212039_x_at	D	6	25	31	0.373333	0.828944	0.131056	0.758893	0.869715	0.639197	0.446081
Cross-sectional	All	All	FANCFMOOD218689_at	D	50	282	332	0.457801	0.829251	0.0943752	0.957006	0.863213	0.862751	0.279456
Cross-sectional	All	Males	DOCK10MOOD219279_at	D	43	248	291	0.454004	0.832199	0.0383466	0.74266	0.812221	0.901201	0.485029
Longitudinal	All	All	GLO1MOOD200681_at	D	21	160	181	0.434226	0.836207	0.138649	0.968657	0.883116	0.694027	0.27241
Cross-sectional	M	PTSD	ARNTLMOOD209824_s_at	D	2	11	13	0.272727	0.838161	0.268668	0.812615	0.690467	0.593463	0.417794
Longitudinal	F	BP	MOOD	D	1	6	7	0.166667	0.841345	0.360646	0.786612	NA	NA	NA
Cross-sectional	M	BP	SMAD7MOOD204790_at	D	9	62	71	0.396057	0.841922	0.0688289	0.715778	0.832751	0.767758	0.419649
Cross-sectional	M	BP	NR3C1MOOD241492_at	I	9	62	71	0.396057	0.841922	-0.15235	0.897664	0.927889	0.570923	0.157392
Longitudinal	All	Females	SLC6A4MOOD242009_at	I	3	19	22	0.315789	0.842447	-0.146699	0.742624	0.548636	0.757576	0.755193
Longitudinal	All	Females	SLC6A4MOOD242009_at	I	3	19	22	0.315789	0.842447	-0.146699	0.742624	0.548636	0.757576	0.755193
Cross-sectional	M	BP	FGFR1MOOD211535_s_at	I	9	62	71	0.394265	0.846057	-0.172591	0.924966	0.889861	0.641928	0.244504
Longitudinal	All	Males	TMEM161BMOOD227861_at	D	18	141	159	0.425926	0.846605	0.126811	0.944403	0.861852	0.679804	0.238637
Cross-sectional	All	All	BIOM26	Panel	50	282	332	0.454397	0.848012	-0.101189	0.967228	0.909531	0.742363	0.189718
Cross-sectional	All	All	BIOM26	Panel	50	282	332	0.454397	0.848012	-0.101189	0.967228	0.909531	0.742363	0.189718
Cross-sectional	All	All	BIOM26	Panel	50	282	332	0.454397	0.848012	-0.101189	0.967228	0.909531	0.742363	0.189718
Cross-sectional	M	SZA	CALM1MOOD209563_x_at	D	6	61	67	0.371585	0.848974	0.0759295	0.7293	0.925605	0.725466	0.428757
Cross-sectional	All	All	TMEM161BMOOD227861_at	D	50	282	332	0.453972	0.850257	0.0729362	0.907533	0.860799	0.854242	0.249756
Longitudinal	M	BP	GSK3BMOOD242336_at	I	5	35	40	0.354286	0.85149	-0.138983	0.803806	0.737982	0.576085	0.409786
Longitudinal	M	MDD	FGFR1MOOD211535_s_at	I	6	25	31	0.36	0.853141	-0.0970607	0.69827	0.869213	0.619942	0.429609
Longitudinal	M	MDD	FANCFMOOD218689_at	D	6	25	31	0.36	0.853141	0.302299	0.950824	0.817817	0.634767	0.254327
Cross-sectional	F	MDD	RPL3MOOD212039_x_at	D	3	4	7	0.25	0.855578	0.504151	0.875694	0.809797	0.306468	0.235981
Cross-sectional	F	MDD	PRPS1MOOD209440_at	D	3	4	7	0.25	0.855578	0.561793	0.905323	0.844745	0.253368	0.236981
Cross-sectional	F	MDD	MOOD	D	3	4	7	0.25	0.855578	0.521829	0.885185	0.877765	0.201126	0.166484
Cross-sectional	F	MDD	ARNTLMOOD209824_s_at	D	3	4	7	0.25	0.855578	0.499768	0.873287	0.849766	0.330786	0.273036
Longitudinal	All	All	SLC6A4MOOD242009_at	I	21	160	181	0.427679	0.859136	-0.0777564	0.850931	0.751655	0.749479	0.432694
Longitudinal	M	BP	NRG1MOOD208232_x_at	I	5	35	40	0.348571	0.86076	-0.164066	0.844139	0.893631	0.468657	0.296669
Cross-sectional	M	SZ	SPECC1MOOD223498_at	I	11	61	72	0.396423	0.86166	-0.129743	0.861314	0.935386	0.688958	0.273976
Cross-sectional	M	BP	OLFM1MOOD210924_at	I	9	62	71	0.387097	0.861879	-0.113044	0.82604	0.964402	0.616291	0.22585
Longitudinal	M	MDD	TMEM161BMOOD227861_at	D	6	25	31	0.353333	0.864334	0.297739	0.948105	0.862326	0.480103	0.135212
Cross-sectional	M	BP	HNRNPDLMOOD212454_x_at	D	9	62	71	0.385305	0.865654	0.100664	0.798219	0.878603	0.803301	0.483563
Cross-sectional	All	All	TMEM106BMOOD226529_at	D	50	282	332	0.450709	0.866732	0.0674253	0.88977	0.814929	0.885594	0.376105
Longitudinal	M	BP	FGFR1MOOD211535_s_at	I	5	35	40	0.342857	0.869629	-0.202929	0.895415	0.886434	0.41196	0.217764
Cross-sectional	M	PSYCHOSIS	SMAD7MOOD204790_at	D	17	122	139	0.415622	0.86971	0.0270619	0.624087	0.805562	0.853011	0.478749
Cross-sectional	M	SZ	FANCFMOOD218689_at	D	11	61	72	0.391952	0.871763	0.0339255	0.611377	0.761345	0.862584	0.592068
Longitudinal	All	Males	YMRS	D	18	141	159	0.417652	0.872052	0.093074	0.878373	0.918614	0.53754	0.0319696
Longitudinal	All	All	NR3C1MOOD241492_at	I	21	160	181	0.422917	0.874376	-0.0647893	0.806898	0.939915	0.65906	0.228854
Cross-sectional	All	Males	NR3C1MOOD241492_at	I	43	248	291	0.445049	0.875004	-0.103601	0.961171	0.986889	0.733734	0.0841444
Cross-sectional	M	SZ	ARNTLMOOD209824_s_at	D	11	61	72	0.390462	0.875014	0.0945407	0.785218	0.831684	0.728523	0.310729
Cross-sectional	All	All	GSK3BMOOD242336_at	I	50	282	332	0.448865	0.875471	-0.0667295	0.887365	0.957632	0.781031	0.133819
Cross-sectional	All	All	GSK3BMOOD242336_at	I	50	282	332	0.448865	0.875471	-0.0667295	0.887365	0.957632	0.781031	0.133819
Cross-sectional	All	All	TPH1MOOD1553859_at	I	50	282	332	0.448759	0.875963	-0.0675437	0.890176	0.933921	0.810511	0.185444
Cross-sectional	M	SZ	ANK3MOOD206385_s_at	D	11	61	72	0.389717	0.876619	0.136314	0.873223	0.903937	0.644223	0.0826151
Cross-sectional	M	PSYCHOSIS	TMEM161BMOOD227861_at	D	17	122	139	0.412729	0.877705	0.02947	0.634721	0.827195	0.797788	0.313617
Longitudinal	M	BP	HNRNPDLMOOD212454_x_at	D	5	35	40	0.337143	0.878098	0.106925	0.744311	0.82271	0.650957	0.520684
Cross-sectional	All	Males	RPL3MOOD212039_x_at	D	43	248	291	0.443736	0.880572	0.0656389	0.86781	0.905192	0.804073	0.167891
Cross-sectional	F	PTSD	MARCKSMOOD201668_x_at	I	2	9	11	0.222222	0.880704	-0.235373	0.757011	0.940498	0.112189	0.377936
Cross-sectional	F	BP	MARCKSMOOD201670_s_at	I	2	11	13	0.227273	0.881855	-0.375814	0.897155	0.995677	0.0636203	0.314071
Cross-sectional	M	PTSD	GSK3BMOOD242336_at	I	2	11	13	0.227273	0.881855	-0.307301	0.846453	0.966739	0.281072	0.325395
Longitudinal	All	Males	NRG1MOOD208230_s_at	I	20	141	161	0.41773	0.882788	-0.121254	0.937265	0.892158	0.647963	0.214033
Longitudinal	All	Males	NRG1MOOD208230_s_at	I	20	141	161	0.41773	0.882788	-0.121254	0.937265	0.892158	0.647963	0.214033
Longitudinal	All	Males	FGFR1MOOD211535_s_at	I	18	141	159	0.413712	0.883075	-0.0651418	0.792691	0.960971	0.597296	0.154801
Cross-sectional	M	PSYCHOSIS	GLSMOOD203159_at	D	17	122	139	0.410318	0.8841	0.0788114	0.821793	0.951585	0.727791	0.214734
Longitudinal	All	Females	OGTMOOD207563_s_at	D	3	19	22	0.280702	0.884135	0.25941	0.878154	0.7756	0.382861	0.358108
Longitudinal	M	BP	RPL3MOOD212039_x_at	D	5	35	40	0.331429	0.886174	0.115579	0.761207	0.699077	0.653313	0.458929
Longitudinal	M	BP	OGTMOOD207563_s_at	D	5	35	40	0.331429	0.886174	0.171275	0.85468	0.857769	0.492962	0.286024
Cross-sectional	All	Males	SMAD7MOOD204790_at	D	43	248	291	0.442236	0.886719	0.0257598	0.669166	0.830785	0.896964	0.457325
Cross-sectional	M	SZ	FGFR1MOOD211535_s_at	I	11	61	72	0.384501	0.88744	-0.128806	0.859556	0.805141	0.654149	0.191148
Cross-sectional	M	MDD	TMEM106BMOOD226529_at	D	12	43	55	0.383721	0.88928	0.370398	0.997312	0.93787	0.642962	0.0468467
Cross-sectional	All	All	OLFM1MOOD210924_at	I	50	282	332	0.445674	0.889634	-0.0835445	0.93564	0.949113	0.806373	0.190755
Cross-sectional	M	BP	ANK3MOOD206385_s_at	D	9	62	71	0.37276	0.8901	0.0725849	0.726263	0.917102	0.713536	0.300634
Cross-sectional	M	SZ	TMEM106BMOOD226529_at	D	11	61	72	0.38301	0.890403	0.0515761	0.666499	0.837334	0.768127	0.34104
Cross-sectional	M	SZ	GLSMOOD203159_at	D	11	61	72	0.38152	0.893311	0.106968	0.814429	0.969322	0.6407	0.18314
Cross-sectional	M	BP	TMEM161BMOOD227861_at	D	9	62	71	0.370968	0.893313	0.129696	0.859483	0.919631	0.685607	0.240273
Cross-sectional	M	SZ	SLC6A4MOOD242009_at	I	11	61	72	0.38003	0.896162	-0.0649064	0.705981	0.9462	0.0785259	0.188208
Cross-sectional	M	SZ	SLC6A4MOOD242009_at	I	11	61	72	0.38003	0.896162	-0.0649064	0.705981	0.9462	0.0785259	0.188208
Cross-sectional	All	Males	NRG1MOOD208232_x_at	I	43	248	291	0.439797	0.89622	-0.0817543	0.91788	0.967368	0.740954	0.0966269
Cross-sectional	All	Males	NRG1MOOD208232_x_at	I	43	248	291	0.439797	0.89622	-0.0817543	0.91788	0.967368	0.740954	0.0966269
Cross-sectional	All	Males	ARNTLMOOD209824_s_at	D	43	248	291	0.439563	0.897102	0.0554264	0.826944	0.90675	0.815621	0.179534
Longitudinal	All	Females	MOOD	D	3	21	24	0.269841	0.897183	0.231691	0.862004	0.934518	0.437495	0.31214
Cross-sectional	M	MDD	DOCK10MOOD219279_at	D	12	43	55	0.377907	0.900402	0.242063	0.962506	0.898744	0.693778	0.175334
Longitudinal	M	BP	NRG1MOOD208230_s_at	I	5	35	40	0.32	0.901165	-0.185708	0.874369	0.991294	0.426898	0.242774
Cross-sectional	M	PSYCHOSIS	OLFM1MOOD210924_at	I	17	122	139	0.403086	0.90185	-0.0464777	0.706542	0.881137	0.760782	0.409259
Longitudinal	M	MDD	TPH1MOOD1553859_at	I	6	25	31	0.326667	0.9032	-0.266501	0.926359	0.866969	0.497294	0.223641
Cross-sectional	All	Males	TPH1MOOD1553859_at	I	43	248	291	0.437875	0.903293	-0.0795173	0.911935	0.968093	0.760509	0.114729
Cross-sectional	M	PSYCHOSIS	OGTMOOD207563_s_at	D	17	122	139	0.401639	0.905147	0.07617	0.813594	0.896829	0.72694	0.173941
Cross-sectional	M	BP	TPH1MOOD1553859_at	I	9	62	71	0.363799	0.905488	-0.0840714	0.757117	0.902032	0.607621	0.240753
Cross-sectional	All	All	SPECC1MOOD223498_at	I	50	282	332	0.440638	0.909566	-0.11247	0.979723	0.980754	0.795448	0.125907
Cross-sectional	M	BP	GLO1MOOD200681_at	D	9	62	71	0.358423	0.913924	0.148468	0.891709	0.926076	0.675567	0.246865
Cross-sectional	M	MDD	RPL3MOOD212039_x_at	D	12	43	55	0.370155	0.91393	0.242762	0.962937	0.906849	0.673221	0.159393
Cross-sectional	M	PTSD	OLFM1MOOD210924_at	I	2	11	13	0.181818	0.916468	-0.379887	0.899789	0.815859	0.354224	0.25729
Cross-sectional	M	PTSD	NRG1MOOD208232_x_at	I	2	11	13	0.181818	0.916468	-0.248596	0.793604	0.939971	0.511475	0.405909
Cross-sectional	M	PTSD	NRG1MOOD208232_x_at	I	2	11	13	0.181818	0.916468	-0.248596	0.793604	0.939971	0.511475	0.405909
Cross-sectional	M	SZ	HNRNPDLMOOD212454_x_at	D	11	61	72	0.368107	0.917004	0.0891317	0.77173	0.907131	0.755223	0.203995
Cross-sectional	M	MDD	CALM1MOOD209563_x_at	D	12	43	55	0.366279	0.920155	0.148068	0.85967	0.903487	0.744944	0.275014
Cross-sectional	M	MDD	CALM1MOOD209563_x_at	D	12	43	55	0.366279	0.920155	0.148068	0.85967	0.903487	0.744944	0.275014
Cross-sectional	F	MDD	OLFM1MOOD210924_at	I	3	4	7	0.166667	0.92135	-0.687395	0.956044	0.862653	0.19025	0.120948
Cross-sectional	F	MDD	NR3C1MOOD241492_at	I	3	4	7	0.166667	0.92135	-0.710475	0.96321	0.925158	0.156168	0.110825
Cross-sectional	F	PTSD	MARCKSMOOD201670_s_at	I	2	9	11	0.166667	0.92135	-0.323902	0.834402	0.85072	0.156523	0.160547
Longitudinal	M	PTSD	NRG1MOOD208232_x_at	I	1	4	5	0	0.92135	-0.622086	0.868751	NA	NA	NA
Longitudinal	M	PTSD	MARCKSMOOD201670_s_at	I	1	4	5	0	0.92135	-0.755307	0.930078	NA	NA	NA
Longitudinal	M	PTSD	MARCKSMOOD201668_x_at	I	1	4	5	0	0.92135	-0.6784	0.895977	NA	NA	NA
Longitudinal	M	PTSD	CD47MOOD213856_at	D	1	4	5	0	0.92135	0.46648	0.785818	NA	NA	NA
Cross-sectional	M	MDD	TPH1MOOD1553859_at	I	12	43	55	0.36531	0.921661	-0.271354	0.977463	0.950612	0.641254	0.189683
Cross-sectional	M	SZ	SMAD7MOOD204790_at	D	11	61	72	0.365127	0.921685	0.0769694	0.739768	0.862756	0.798188	0.405662
Cross-sectional	M	SZ	OGTMOOD207563_s_at	D	11	61	72	0.365127	0.921685	0.129293	0.860472	0.939393	0.59071	0.0899579
Cross-sectional	All	Males	CD47MOOD213856_at	D	43	248	291	0.432296	0.921809	0.109605	0.96907	0.94604	0.773039	0.0557229
Longitudinal	M	SZ	OLFM1MOOD210924_at	I	5	36	41	0.3	0.924253	-0.11439	0.761812	0.969718	0.0580288	0.280656
Longitudinal	All	All	MARCKSMOOD201668_x_at	I	23	160	183	0.407065	0.925029	-0.0469047	0.735821	0.762804	0.786185	0.451252
Longitudinal	M	MDD	NRG1MOOD208230_s_at	I	6	25	31	0.306667	0.926471	-0.319305	0.96002	0.916802	0.357338	0.117844
Cross-sectional	All	All	ANK3MOOD206385_s_at	D	50	282	332	0.434504	0.930078	0.106394	0.973614	0.952563	0.781865	0.0713873
Longitudinal	F	BP	SLC6A4MOOD242009_at	I	1	6	7	0	0.933193	-0.406705	0.817394	NA	NA	NA
Longitudinal	All	All	GSK3BMOOD242336_at	I	23	162	185	0.40204	0.935596	-0.0831702	0.869816	0.868339	0.699274	0.251486
Cross-sectional	All	Males	GLO1MOOD200681_at	D	43	248	291	0.426857	0.937141	0.131896	0.98778	0.960382	0.774008	0.0899834
Cross-sectional	All	Males	HNRNPDLMOOD212454_x_at	D	43	248	291	0.4262	0.938821	0.118995	0.978739	0.939427	0.805733	0.117566
Cross-sectional	M	MDD	PRPS1MOOD209440_at	D	12	43	55	0.352713	0.939281	0.317717	0.990954	0.930751	0.674518	0.119521
Longitudinal	F	MDD	TPH1MOOD1553859_at	I	2	2	4	0	0.939332	-0.781793	0.890896	0.931805	0.111923	0.291008
Longitudinal	F	MDD	MOOD	D	2	2	4	0	0.939332	0.943803	0.971901	0.876417	8.57094e-52	0.998562
Longitudinal	F	MDD	CD47MOOD213856_at	D	2	2	4	0	0.939332	0.357488	0.678744	0.829112	0.22123	0.407084
Cross-sectional	M	MDD	SLC6A4MOOD242009_at	I	12	43	55	0.351744	0.940503	-0.256437	0.97061	0.800834	0.612527	0.155679
Cross-sectional	All	All	OGTMOOD207563_s_at	D	50	282	332	0.430319	0.941873	0.122121	0.986962	0.948513	0.781745	0.0809281
Cross-sectional	M	BP	TMEM106BMOOD226529_at	D	9	62	71	0.336918	0.942107	0.119206	0.838952	0.950545	0.688916	0.231942
Longitudinal	All	Females	NR3C1MOOD241492_at	I	3	19	22	0.210526	0.942787	-0.327659	0.931703	0.986081	0.147158	0.17472
Cross-sectional	M	PTSD	GRK3MOOD204183_s_at	I	2	11	13	0.136364	0.942842	-0.55377	0.975207	0.85166	0.293792	0.121401
Cross-sectional	M	BP	RPL3MOOD212039_x_at	D	9	62	71	0.333333	0.946003	0.210909	0.961262	0.933735	0.543943	0.111988
Cross-sectional	F	PTSD	FGFR1MOOD211535_s_at	I	2	9	11	0.111111	0.95052	-0.474248	0.929729	0.976991	0.190235	0.250579
Cross-sectional	All	Males	GSK3BMOOD242336_at	I	43	248	291	0.420949	0.951026	-0.0975734	0.951671	0.986049	0.700528	0.0558355
Cross-sectional	All	Males	GSK3BMOOD242336_at	I	43	248	291	0.420949	0.951026	-0.0975734	0.951671	0.986049	0.700528	0.0558355
Cross-sectional	All	All	SLC6A4MOOD242009_at	I	50	282	332	0.425816	0.952759	-0.107291	0.974602	0.923141	0.751923	0.146076
Cross-sectional	All	All	SLC6A4MOOD242009_at	I	50	282	332	0.425816	0.952759	-0.107291	0.974602	0.923141	0.751923	0.146076
Cross-sectional	All	All	SLC6A4MOOD242009_at	I	50	282	332	0.425816	0.952759	-0.107291	0.974602	0.923141	0.751923	0.146076
Cross-sectional	All	All	SLC6A4MOOD242009_at	I	50	282	332	0.425816	0.952759	-0.107291	0.974602	0.923141	0.751923	0.146076
Longitudinal	All	Females	TPH1MOOD1553859_at	I	3	19	22	0.192982	0.952962	-0.2897	0.904522	0.991539	0.0387747	0.178427
Cross-sectional	M	BP	NRG1MOOD208232_x_at	I	9	62	71	0.324373	0.954838	-0.153626	0.89957	0.982486	0.41897	0.0726545
Longitudinal	M	BP	PRPS1MOOD208447_s_at	D	5	35	40	0.262857	0.955169	0.196675	0.888077	0.93295	0.489442	0.231795
Longitudinal	M	MDD	PRPS1MOOD209440_at	D	6	25	31	0.273333	0.955435	0.399777	0.987068	0.931082	0.394714	0.100325
Cross-sectional	All	Males	OGTMOOD207563_s_at	D	43	248	291	0.417432	0.95805	0.125466	0.983804	0.959268	0.756787	0.0641101
Cross-sectional	All	Males	OLFM1MOOD210924_at	I	43	248	291	0.417198	0.958488	-0.0937695	0.94478	0.979612	0.744027	0.10571
Cross-sectional	All	Males	OLFM1MOOD210924_at	I	43	248	291	0.417198	0.958488	-0.0937695	0.94478	0.979612	0.744027	0.10571
Cross-sectional	All	Males	FANCFMOOD218689_at	D	43	248	291	0.416823	0.959181	0.117833	0.977701	0.960928	0.785605	0.0862421
Cross-sectional	M	BP	FANCFMOOD218689_at	D	9	62	71	0.318996	0.959554	0.184447	0.9382	0.971745	0.598357	0.104782
Cross-sectional	All	Males	BIOM26	Panel	43	248	291	0.416542	0.959694	-0.131982	0.987826	0.980483	0.612071	0.0421853
Longitudinal	M	MDD	GLO1MOOD200681_at	D	6	25	31	0.266667	0.959941	0.376193	0.981501	0.941428	0.454571	0.0981682
Cross-sectional	All	Males	SLC6A4MOOD242009_at	I	43	248	291	0.416354	0.960033	-0.121476	0.980819	0.95106	0.681358	0.0957731
Cross-sectional	All	Males	SLC6A4MOOD242009_at	I	43	248	291	0.416354	0.960033	-0.121476	0.980819	0.95106	0.681358	0.0957731
Cross-sectional	All	Males	SLC6A4MOOD242009_at	I	43	248	291	0.416354	0.960033	-0.121476	0.980819	0.95106	0.681358	0.0957731
Cross-sectional	All	Males	TMEM106BMOOD226529_at	D	43	248	291	0.416167	0.96037	0.0929794	0.943257	0.940033	0.801649	0.119755
Cross-sectional	F	MDD	PRPS1MOOD208447_s_at	D	3	4	7	0.0833333	0.96145	0.814834	0.987211	0.96782	0.0530417	0.111192
Cross-sectional	F	MDD	NRG1MOOD208232_x_at	I	3	4	7	0.0833333	0.96145	-0.882488	0.995737	0.949679	0.0108631	0.21557
Cross-sectional	M	MDD	ANK3MOOD206385_s_at	D	12	43	55	0.331395	0.96188	0.258949	0.971869	0.953955	0.630797	0.0700398
Cross-sectional	M	MDD	NRG1MOOD208232_x_at	I	12	43	55	0.327519	0.965137	-0.316944	0.990805	0.974004	0.576199	0.0702676
Cross-sectional	M	MDD	NRG1MOOD208232_x_at	I	12	43	55	0.327519	0.965137	-0.316944	0.990805	0.974004	0.576199	0.0702676
Cross-sectional	All	Males	GLSMOOD203159_at	D	43	248	291	0.412791	0.96605	0.118624	0.978413	0.984594	0.742871	0.0612926
Cross-sectional	M	MDD	HNRNPDLMOOD212454_x_at	D	12	43	55	0.325581	0.966678	0.477678	0.999887	0.950977	0.617484	0.0268279
Longitudinal	All	All	YMRS	D	21	162	183	0.375367	0.968305	0.118756	0.945329	0.967798	0.498505	0.00837431
Longitudinal	All	Males	GSK3BMOOD242336_at	I	20	141	161	0.371277	0.968588	-0.120478	0.936038	0.919245	0.604155	0.147244
Longitudinal	All	Males	GSK3BMOOD242336_at	I	20	141	161	0.371277	0.968588	-0.120478	0.936038	0.919245	0.604155	0.147244
Cross-sectional	M	MDD	CD47MOOD213856_at	D	12	43	55	0.321705	0.969591	0.47525	0.999877	0.955615	0.583635	0.0161316
Cross-sectional	M	BP	PRPS1MOOD208447_s_at	D	9	62	71	0.302867	0.971358	0.163062	0.912881	0.965517	0.67544	0.177773
Cross-sectional	M	SZ	CD47MOOD213856_at	D	11	61	72	0.317437	0.972404	0.151585	0.898152	0.937041	0.659426	0.0406015
Longitudinal	All	Males	MARCKSMOOD201668_x_at	I	20	141	161	0.365957	0.973647	-0.0843549	0.856313	0.851186	0.666264	0.26954
Longitudinal	All	Females	YMRS	D	3	21	24	0.142857	0.975233	0.276016	0.904146	0.99121	0.217577	0.120866
Cross-sectional	M	MDD	FANCFMOOD218689_at	D	12	43	55	0.306202	0.979219	0.464152	0.999821	0.968492	0.620007	0.0242654
Cross-sectional	M	BP	OGTMOOD207563_s_at	D	9	62	71	0.28853	0.979292	0.311118	0.995866	0.979967	0.462554	0.0318892
Cross-sectional	All	Males	TMEM161BMOOD227861_at	D	43	248	291	0.401819	0.980077	0.114188	0.974166	0.976188	0.74077	0.032399
Cross-sectional	M	MDD	TMEM161BMOOD227861_at	D	12	43	55	0.302326	0.981173	0.456429	0.99977	0.974842	0.558008	0.010676
Cross-sectional	All	Males	SPECC1MOOD223498_at	I	43	248	291	0.400319	0.981545	-0.144047	0.993044	0.996538	0.71705	0.0408468
Cross-sectional	M	SZ	TMEM161BMOOD227861_at	D	11	61	72	0.298063	0.983032	0.141168	0.881561	0.956726	0.634577	0.0587236
Cross-sectional	F	MDD	TPH1MOOD1553859_at	I	3	4	7	0	0.983053	-0.757122	0.975627	0.99437	0.0514075	0.115072
Cross-sectional	F	MDD	OGTMOOD207563_s_at	D	3	4	7	0	0.983053	0.745536	0.9728	0.950439	0.197358	0.0978195
Cross-sectional	F	MDD	CALM1MOOD209563_x_at	D	3	4	7	0	0.983053	0.814634	0.987178	0.991652	0.28747	0.0860349
Cross-sectional	All	Males	ANK3MOOD206385_s_at	D	43	248	291	0.396427	0.984929	0.125438	0.983784	0.986825	0.711961	0.016792
Longitudinal	M	MDD	GSK3BMOOD242336_at	I	6	25	31	0.2	0.987776	-0.372422	0.980455	0.99756	0.159969	0.0571312
Longitudinal	M	MDD	GSK3BMOOD242336_at	I	6	25	31	0.2	0.987776	-0.372422	0.980455	0.99756	0.159969	0.0571312
Cross-sectional	M	BP	ARNTLMOOD209824_s_at	D	9	62	71	0.253584	0.991258	0.274672	0.989779	0.981887	0.440949	0.00834775
Cross-sectional	M	MDD	MARCKSMOOD201670_s_at	I	12	43	55	0.273256	0.991444	-0.214635	0.942212	0.998894	0.377908	0.0353116
Cross-sectional	M	MDD	GLSMOOD203159_at	D	12	43	55	0.273256	0.991444	0.372154	0.997428	0.98419	0.531754	0.0224656
Cross-sectional	M	MDD	GLO1MOOD200681_at	D	12	43	55	0.273256	0.991444	0.533282	0.999986	0.985936	0.53145	0.00730623
Cross-sectional	M	MDD	SPECC1MOOD223498_at	I	12	43	55	0.261628	0.993904	-0.342477	0.994758	0.997086	0.483031	0.0191277
Longitudinal	All	Males	MARCKSMOOD201670_s_at	I	18	141	159	0.317179	0.994171	-0.147782	0.968484	0.997655	0.379491	0.0301047
Longitudinal	All	All	MARCKSMOOD201670_s_at	I	21	160	181	0.326488	0.995097	-0.136608	0.966654	0.998308	0.391643	0.0252657
Longitudinal	M	MDD	MARCKSMOOD201670_s_at	I	6	25	31	0.153333	0.995339	-0.337085	0.968157	0.999879	0.0919478	0.0479926
Cross-sectional	M	SZ	OLFM1MOOD210924_at	I	11	61	72	0.251863	0.99542	-0.0965094	0.790012	0.991076	0.0392985	0.0275914
Cross-sectional	M	MDD	GSK3BMOOD242336_at	I	12	43	55	0.24031	0.99684	-0.33621	0.993958	0.996265	0.293489	0.0066105
Cross-sectional	M	MDD	GSK3BMOOD242336_at	I	12	43	55	0.24031	0.99684	-0.33621	0.993958	0.996265	0.293489	0.0066105
Longitudinal	M	MDD	MARCKSMOOD201668_x_at	I	6	25	31	0.106667	0.998411	-0.368713	0.979379	0.999908	0.0199348	0.00678348
Cross-sectional	M	MDD	MARCKSMOOD201668_x_at	I	12	43	55	0.218992	0.998436	-0.302478	0.987602	0.999745	0.197795	0.0145198
Longitudinal	All	Females	Hope	D	NA	NA	NA	NA	NA	NA	NA	NA	NA	NA
Longitudinal	All	Females	Happiness	D	NA	NA	NA	NA	NA	NA	NA	NA	NA	NA
Cross-sectional	F	MOOD	SLC6A4MOOD242009_at	I	NA	NA	NA	NA	NA	NA	NA	NA	NA	NA
Cross-sectional	M	MOOD	SLC6A4MOOD242009_at	I	NA	NA	NA	NA	NA	NA	NA	NA	NA	NA
Cross-sectional	M	MOOD	NRG1MOOD208230_s_at	I	NA	NA	NA	NA	NA	NA	NA	NA	NA	NA
Longitudinal	F	MOOD	SLC6A4MOOD242009_at	I	NA	NA	NA	NA	NA	NA	NA	NA	NA	NA
Longitudinal	M	MOOD	SLC6A4MOOD242009_at	I	NA	NA	NA	NA	NA	NA	NA	NA	NA	NA
Longitudinal	M	MOOD	NRG1MOOD208230_s_at	I	NA	NA	NA	NA	NA	NA	NA	NA	NA	NA
Longitudinal	F	MOOD	NRG1MOOD208230_s_at	I	NA	NA	NA	NA	NA	NA	NA	NA	NA	NA
Cross-sectional	F	PSYCH	SLC6A4MOOD242009_at	I	NA	NA	NA	NA	NA	NA	NA	NA	NA	NA
Longitudinal	F	PSYCH	SLC6A4MOOD242009_at	I	NA	NA	NA	NA	NA	NA	NA	NA	NA	NA
Longitudinal	F	PSYCH	NRG1MOOD208230_s_at	I	NA	NA	NA	NA	NA	NA	NA	NA	NA	NA
Cross-sectional	F	PSYCHOSIS	SLC6A4MOOD242009_at	I	NA	NA	NA	NA	NA	NA	NA	NA	NA	NA
Cross-sectional	F	PSYCHOSIS	NRG1MOOD208232_x_at	I	NA	NA	NA	NA	NA	NA	NA	NA	NA	NA
Cross-sectional	F	PSYCHOSIS	MOOD	D	NA	NA	NA	NA	NA	NA	NA	NA	NA	NA
Cross-sectional	F	PSYCHOSIS	HAMD	I	NA	NA	NA	NA	NA	NA	NA	NA	NA	NA
Cross-sectional	F	PSYCHOSIS	GSK3BMOOD242336_at	I	NA	NA	NA	NA	NA	NA	NA	NA	NA	NA
Cross-sectional	F	PSYCHOSIS	GRK3MOOD204183_s_at	I	NA	NA	NA	NA	NA	NA	NA	NA	NA	NA
Cross-sectional	F	PSYCHOSIS	FGFR1MOOD211535_s_at	I	NA	NA	NA	NA	NA	NA	NA	NA	NA	NA
Cross-sectional	F	PSYCHOSIS	ARNTLMOOD209824_s_at	D	NA	NA	NA	NA	NA	NA	NA	NA	NA	NA
Longitudinal	F	PSYCHOSIS	TPH1MOOD1553859_at	I	NA	NA	NA	NA	NA	NA	NA	NA	NA	NA
Longitudinal	F	PSYCHOSIS	SPECC1MOOD223498_at	I	NA	NA	NA	NA	NA	NA	NA	NA	NA	NA
Longitudinal	F	PSYCHOSIS	SORT1MOOD224818_at	I	NA	NA	NA	NA	NA	NA	NA	NA	NA	NA
Longitudinal	F	PSYCHOSIS	SLC6A4MOOD242009_at	I	NA	NA	NA	NA	NA	NA	NA	NA	NA	NA
Longitudinal	F	PSYCHOSIS	NRG1MOOD208232_x_at	I	NA	NA	NA	NA	NA	NA	NA	NA	NA	NA
Longitudinal	F	PSYCHOSIS	NRG1MOOD208230_s_at	I	NA	NA	NA	NA	NA	NA	NA	NA	NA	NA
Longitudinal	F	PSYCHOSIS	MOOD	D	NA	NA	NA	NA	NA	NA	NA	NA	NA	NA
Longitudinal	F	PSYCHOSIS	MARCKSMOOD201670_s_at	I	NA	NA	NA	NA	NA	NA	NA	NA	NA	NA
Longitudinal	F	PSYCHOSIS	MARCKSMOOD201668_x_at	I	NA	NA	NA	NA	NA	NA	NA	NA	NA	NA
Longitudinal	F	PSYCHOSIS	HAMD	I	NA	NA	NA	NA	NA	NA	NA	NA	NA	NA
Longitudinal	F	PSYCHOSIS	GSK3BMOOD242336_at	I	NA	NA	NA	NA	NA	NA	NA	NA	NA	NA
Longitudinal	F	PSYCHOSIS	GRK3MOOD204183_s_at	I	NA	NA	NA	NA	NA	NA	NA	NA	NA	NA
Longitudinal	F	PSYCHOSIS	FGFR1MOOD211535_s_at	I	NA	NA	NA	NA	NA	NA	NA	NA	NA	NA
Longitudinal	F	PSYCHOSIS	CD47MOOD213856_at	D	NA	NA	NA	NA	NA	NA	NA	NA	NA	NA
Longitudinal	F	PSYCHOSIS	CALM1MOOD209563_x_at	D	NA	NA	NA	NA	NA	NA	NA	NA	NA	NA
Longitudinal	F	PSYCHOSIS	ARNTLMOOD209824_s_at	D	NA	NA	NA	NA	NA	NA	NA	NA	NA	NA
Longitudinal	F	PSYCHOSIS	ANK3MOOD206385_s_at	D	NA	NA	NA	NA	NA	NA	NA	NA	NA	NA
Longitudinal	F	PTSD	TPH1MOOD1553859_at	I	NA	NA	NA	NA	NA	NA	NA	NA	NA	NA
Longitudinal	F	PTSD	SPECC1MOOD223498_at	I	NA	NA	NA	NA	NA	NA	NA	NA	NA	NA
Longitudinal	F	PTSD	SORT1MOOD224818_at	I	NA	NA	NA	NA	NA	NA	NA	NA	NA	NA
Longitudinal	F	PTSD	SLC6A4MOOD242009_at	I	NA	NA	NA	NA	NA	NA	NA	NA	NA	NA
Longitudinal	F	PTSD	NRG1MOOD208232_x_at	I	NA	NA	NA	NA	NA	NA	NA	NA	NA	NA
Longitudinal	F	PTSD	NRG1MOOD208230_s_at	I	NA	NA	NA	NA	NA	NA	NA	NA	NA	NA
Longitudinal	F	PTSD	MOOD	D	NA	NA	NA	NA	NA	NA	NA	NA	NA	NA
Longitudinal	F	PTSD	MARCKSMOOD201670_s_at	I	NA	NA	NA	NA	NA	NA	NA	NA	NA	NA
Longitudinal	F	PTSD	MARCKSMOOD201668_x_at	I	NA	NA	NA	NA	NA	NA	NA	NA	NA	NA
Longitudinal	F	PTSD	HAMD	I	NA	NA	NA	NA	NA	NA	NA	NA	NA	NA
Longitudinal	F	PTSD	GSK3BMOOD242336_at	I	NA	NA	NA	NA	NA	NA	NA	NA	NA	NA
Longitudinal	F	PTSD	GRK3MOOD204183_s_at	I	NA	NA	NA	NA	NA	NA	NA	NA	NA	NA
Longitudinal	F	PTSD	FGFR1MOOD211535_s_at	I	NA	NA	NA	NA	NA	NA	NA	NA	NA	NA
Longitudinal	F	PTSD	CD47MOOD213856_at	D	NA	NA	NA	NA	NA	NA	NA	NA	NA	NA
Longitudinal	F	PTSD	CALM1MOOD209563_x_at	D	NA	NA	NA	NA	NA	NA	NA	NA	NA	NA
Longitudinal	F	PTSD	ARNTLMOOD209824_s_at	D	NA	NA	NA	NA	NA	NA	NA	NA	NA	NA
Longitudinal	F	PTSD	ANK3MOOD206385_s_at	D	NA	NA	NA	NA	NA	NA	NA	NA	NA	NA
Cross-sectional	F	SZ	SLC6A4MOOD242009_at	I	NA	NA	NA	NA	NA	NA	NA	NA	NA	NA
Cross-sectional	F	SZ	NRG1MOOD208232_x_at	I	NA	NA	NA	NA	NA	NA	NA	NA	NA	NA
Cross-sectional	F	SZ	MOOD	D	NA	NA	NA	NA	NA	NA	NA	NA	NA	NA
Cross-sectional	F	SZ	HAMD	I	NA	NA	NA	NA	NA	NA	NA	NA	NA	NA
Cross-sectional	F	SZ	GSK3BMOOD242336_at	I	NA	NA	NA	NA	NA	NA	NA	NA	NA	NA
Cross-sectional	F	SZ	GRK3MOOD204183_s_at	I	NA	NA	NA	NA	NA	NA	NA	NA	NA	NA
Cross-sectional	F	SZ	FGFR1MOOD211535_s_at	I	NA	NA	NA	NA	NA	NA	NA	NA	NA	NA
Cross-sectional	F	SZ	ARNTLMOOD209824_s_at	D	NA	NA	NA	NA	NA	NA	NA	NA	NA	NA
Longitudinal	F	SZ	TPH1MOOD1553859_at	I	NA	NA	NA	NA	NA	NA	NA	NA	NA	NA
Longitudinal	F	SZ	SPECC1MOOD223498_at	I	NA	NA	NA	NA	NA	NA	NA	NA	NA	NA
Longitudinal	F	SZ	SORT1MOOD224818_at	I	NA	NA	NA	NA	NA	NA	NA	NA	NA	NA
Longitudinal	F	SZ	SLC6A4MOOD242009_at	I	NA	NA	NA	NA	NA	NA	NA	NA	NA	NA
Longitudinal	F	SZ	NRG1MOOD208232_x_at	I	NA	NA	NA	NA	NA	NA	NA	NA	NA	NA
Longitudinal	F	SZ	NRG1MOOD208230_s_at	I	NA	NA	NA	NA	NA	NA	NA	NA	NA	NA
Longitudinal	F	SZ	MOOD	D	NA	NA	NA	NA	NA	NA	NA	NA	NA	NA
Longitudinal	F	SZ	MARCKSMOOD201670_s_at	I	NA	NA	NA	NA	NA	NA	NA	NA	NA	NA
Longitudinal	F	SZ	MARCKSMOOD201668_x_at	I	NA	NA	NA	NA	NA	NA	NA	NA	NA	NA
Longitudinal	F	SZ	HAMD	I	NA	NA	NA	NA	NA	NA	NA	NA	NA	NA
Longitudinal	F	SZ	GSK3BMOOD242336_at	I	NA	NA	NA	NA	NA	NA	NA	NA	NA	NA
Longitudinal	F	SZ	GRK3MOOD204183_s_at	I	NA	NA	NA	NA	NA	NA	NA	NA	NA	NA
Longitudinal	F	SZ	FGFR1MOOD211535_s_at	I	NA	NA	NA	NA	NA	NA	NA	NA	NA	NA
Longitudinal	F	SZ	CD47MOOD213856_at	D	NA	NA	NA	NA	NA	NA	NA	NA	NA	NA
Longitudinal	F	SZ	CALM1MOOD209563_x_at	D	NA	NA	NA	NA	NA	NA	NA	NA	NA	NA
Longitudinal	F	SZ	ARNTLMOOD209824_s_at	D	NA	NA	NA	NA	NA	NA	NA	NA	NA	NA
Longitudinal	F	SZ	ANK3MOOD206385_s_at	D	NA	NA	NA	NA	NA	NA	NA	NA	NA	NA
Cross-sectional	F	SZA	SLC6A4MOOD242009_at	I	NA	NA	NA	NA	NA	NA	NA	NA	NA	NA
Cross-sectional	F	SZA	NRG1MOOD208232_x_at	I	NA	NA	NA	NA	NA	NA	NA	NA	NA	NA
Cross-sectional	F	SZA	MOOD	D	NA	NA	NA	NA	NA	NA	NA	NA	NA	NA
Cross-sectional	F	SZA	HAMD	I	NA	NA	NA	NA	NA	NA	NA	NA	NA	NA
Cross-sectional	F	SZA	GSK3BMOOD242336_at	I	NA	NA	NA	NA	NA	NA	NA	NA	NA	NA
Cross-sectional	F	SZA	GRK3MOOD204183_s_at	I	NA	NA	NA	NA	NA	NA	NA	NA	NA	NA
Cross-sectional	F	SZA	FGFR1MOOD211535_s_at	I	NA	NA	NA	NA	NA	NA	NA	NA	NA	NA
Cross-sectional	F	SZA	ARNTLMOOD209824_s_at	D	NA	NA	NA	NA	NA	NA	NA	NA	NA	NA
Longitudinal	F	SZA	TPH1MOOD1553859_at	I	NA	NA	NA	NA	NA	NA	NA	NA	NA	NA
Longitudinal	F	SZA	SPECC1MOOD223498_at	I	NA	NA	NA	NA	NA	NA	NA	NA	NA	NA
Longitudinal	F	SZA	SORT1MOOD224818_at	I	NA	NA	NA	NA	NA	NA	NA	NA	NA	NA
Longitudinal	F	SZA	SLC6A4MOOD242009_at	I	NA	NA	NA	NA	NA	NA	NA	NA	NA	NA
Longitudinal	F	SZA	NRG1MOOD208232_x_at	I	NA	NA	NA	NA	NA	NA	NA	NA	NA	NA
Longitudinal	F	SZA	NRG1MOOD208230_s_at	I	NA	NA	NA	NA	NA	NA	NA	NA	NA	NA
Longitudinal	F	SZA	MOOD	D	NA	NA	NA	NA	NA	NA	NA	NA	NA	NA
Longitudinal	F	SZA	MARCKSMOOD201670_s_at	I	NA	NA	NA	NA	NA	NA	NA	NA	NA	NA
Longitudinal	F	SZA	MARCKSMOOD201668_x_at	I	NA	NA	NA	NA	NA	NA	NA	NA	NA	NA
Longitudinal	F	SZA	HAMD	I	NA	NA	NA	NA	NA	NA	NA	NA	NA	NA
Longitudinal	F	SZA	GSK3BMOOD242336_at	I	NA	NA	NA	NA	NA	NA	NA	NA	NA	NA
Longitudinal	F	SZA	GRK3MOOD204183_s_at	I	NA	NA	NA	NA	NA	NA	NA	NA	NA	NA
Longitudinal	F	SZA	FGFR1MOOD211535_s_at	I	NA	NA	NA	NA	NA	NA	NA	NA	NA	NA
Longitudinal	F	SZA	CD47MOOD213856_at	D	NA	NA	NA	NA	NA	NA	NA	NA	NA	NA
Longitudinal	F	SZA	CALM1MOOD209563_x_at	D	NA	NA	NA	NA	NA	NA	NA	NA	NA	NA
Longitudinal	F	SZA	ARNTLMOOD209824_s_at	D	NA	NA	NA	NA	NA	NA	NA	NA	NA	NA
Longitudinal	F	SZA	ANK3MOOD206385_s_at	D	NA	NA	NA	NA	NA	NA	NA	NA	NA	NA

[truncated: 14 more sheets: Data for Figure 2 C, Predict- Trait All Future Dep , Data Figure 2 D , Predict- State High Mood, Predict- State Mania, Predict- Trait 1st yr Mania    , Predict- Trait All Future Mania,  CFE Steps 1-4  Dep,BP,Mania, Reproducibility w Stahl 2020, Reproducibility w Coleman 2019 , Reproducibility w Chan 2019, Reproducibility w Cook 2019 , Reproducibilit w Howard 2019,  Reproducibility w Levey 2020]
